# Supplementary material for: A Computational, Tissue-Realistic Model of Pressure Ulcer Formation in Individuals with Spinal Cord Injury
Source: PLoS Comput Biol. 2015 Jun 25;11(6):e1004309. doi: 10.1371/journal.pcbi.1004309 (PMC4482429; doi:10.1371/journal.pcbi.1004309)
Supplement: S1 Code — (ZIP) [file pcbi.1004309.s002.zip]

Archive with 33 entries (30 files):
- PUABM/
- PUABM/BloodVessel.spark
- PUABM/CellAgent.spark
- PUABM/EpithelialCell.spark
- PUABM/FixedPhysAgent.spark
- PUABM/Macrophage2.spark
- PUABM/Model2.spark
- PUABM/Neutrophil2.spark
- PUABM/output/
- PUABM/output/SCIModel.xml
- PUABM/output/SCIRIS2/
- PUABM/output/SCIRIS2/BloodVessel.class
- PUABM/output/SCIRIS2/BloodVessel.java
- PUABM/output/SCIRIS2/CellAgent.class
- PUABM/output/SCIRIS2/CellAgent.java
- PUABM/output/SCIRIS2/EpithelialCell.class
- PUABM/output/SCIRIS2/EpithelialCell.java
- PUABM/output/SCIRIS2/FixedPhysAgent.class
- PUABM/output/SCIRIS2/FixedPhysAgent.java
- PUABM/output/SCIRIS2/Macrophage.class
- PUABM/output/SCIRIS2/Macrophage.java
- PUABM/output/SCIRIS2/Neutrophil.class
- PUABM/output/SCIRIS2/Neutrophil.java
- PUABM/output/SCIRIS2/PhysAgent.class
- PUABM/output/SCIRIS2/PhysAgent.java
- PUABM/output/SCIRIS2/SCIModel.class
- PUABM/output/SCIRIS2/SCIModel.java
- PUABM/output/SCIRIS2/Spring.class
- PUABM/output/SCIRIS2/Spring.java
- PUABM/PhysAgent.spark
- PUABM/PUABM_ReadMe.txt
- PUABM/SCIRIS2 Project.xml
- PUABM/Spring.spark
