# Supplementary material for: A Computational, Tissue-Realistic Model of Pressure Ulcer Formation in Individuals with Spinal Cord Injury
Source: PLoS Comput Biol. 2015 Jun 25;11(6):e1004309. doi: 10.1371/journal.pcbi.1004309 (PMC4482429; doi:10.1371/journal.pcbi.1004309)
Supplement: S1 Code — (ZIP) [file pcbi.1004309.s002.zip › PUABM/BloodVessel.spark]

agent BloodVessel : SpaceAgent


var size
var max-size

to create
	super 0.5 torus
	                                       ;size = random-in-interval 0.3 0.6
	size = 0.5
	max-size = random-in-interval 0.6 .8
	                                       ;max-size = 0.5
	color = red
end


to step [tick]
	var p = pressure.value
	;var n = count (agents-at Neutrophil position 1)
	;var t = TNF.value
	var d = danger-signal.value
	
	if oxygen.value < 0.5 and pressure.value == 0
		[
			p = - 0.06
		]
	;var	p = 0
	
	size = max-size * (1 - p)^4     ;2
	;size *= (1 - p)
		
	;if n > 100
	;[
	;	n = 100
	;]
	
	;if n >= 5 
	;[
	;	size *= (1 - n/100)
	;]
	
	radius = size
	
	var epithelial-number = 0
	ask agents-at EpithelialCell position 1
	[
		if alive [ epithelial-number += 1]
	]
	if epithelial-number <= 1
	[
	 	die
	 	exit
	]

	
	if random 1 < macrophage-production * size
	[
	 	hatch-one Macrophage
		;hatch Macrophage 5
	]
	
	
	
	if random 1 < (neutrophil-production)* size ;or d > 0.0001
	[
		hatch-one Neutrophil
		;hatch Neutrophil 5
	]
	
	
	oxygen.add-value-here (oxygen-production * size)
	
	if tick >= steroid-onset
	[
		steroid.value = steroid-dose
	]
end
