# Supplementary material for: A Computational, Tissue-Realistic Model of Pressure Ulcer Formation in Individuals with Spinal Cord Injury
Source: PLoS Comput Biol. 2015 Jun 25;11(6):e1004309. doi: 10.1371/journal.pcbi.1004309 (PMC4482429; doi:10.1371/journal.pcbi.1004309)
Supplement: S1 Code — (ZIP) [file pcbi.1004309.s002.zip › PUABM/CellAgent.spark]

agent CellAgent : SpaceAgent

var age
var heading


to create
	heading = random 360
	color = black
end


to jump [number]
    move (vector-in-direction number heading)
end


to wiggle [angle]
    heading += random-in-interval (-angle) angle
end

	
to sniff [data:grid jump-size]
      	var p = position
      	
      	var v = vector-in-direction 1.0 heading + p
      	var ahead = data.value-at v
      	
      	v = vector-in-direction 1.0 (heading - 90) + p
      	var right = data.value-at v
      	
      	v = vector-in-direction 1.0 (heading + 90) + p
      	var left = data.value-at v
      	
      	ifelse right >= ahead and right >= left
      	[
      		heading -= 90
      	]
      	[
      		if left >= ahead [ heading += 90 ]
      	]
      	
      	jump jump-size
end
