# Supplementary material for: A Computational, Tissue-Realistic Model of Pressure Ulcer Formation in Individuals with Spinal Cord Injury
Source: PLoS Comput Biol. 2015 Jun 25;11(6):e1004309. doi: 10.1371/journal.pcbi.1004309 (PMC4482429; doi:10.1371/journal.pcbi.1004309)
Supplement: S1 Code — (ZIP) [file pcbi.1004309.s002.zip › PUABM/EpithelialCell.spark]

agent EpithelialCell : PhysAgent


var life = 100
var alive = true
var border = false

var original-position : vector
var heal = random-in-interval 0 healing-rate


to create
;	super 0.5 square
	set-color
end


var healthyTissue = create-vector 0.93 0.83 0.71
var damagedTissue = create-vector 1 0 0
to set-color
	color = ((100 - life) / 100)*damagedTissue + (life / 100)*healthyTissue
end


to step [tick]
	border = false
	Velo.value = 0
	
	var t = tick
	ifelse t == antidamps-onset
	[
		anti-damps.set-value antidamps-dose
	]
	[	
		var tare-damps
		tare-damps = t - antidamps-onset
		if (t > antidamps-onset) and ((tare-damps % antidamps-reapply) == 0)
		[
			anti-damps.set-value antidamps-dose
		]
	]
	
	ifelse alive
		[ 	epithelial-function 
			danger-signal.add-value-here danger-mac-activation * exp (-life/10)
			;if life < 50
			;[
			;	chemokines.add-value-here 0.01
			;]	
		]
		[	color = white			
			var nbrs = agents-here-as EpithelialCell
			var ind = 0
			ask nbrs
				[if alive
					[ind += 1]
				]
			if ind > 0
				[;color = blue
				border = true
				;position
				]
			damage += 1	
		]
end


to epithelial-function	
	
	var p = pressure.value
	var Zforce = create-vector 0 0 0
	var Tforce = create-vector 0 0 0
	Zforce.z = pressure.value
	Tforce = force + Zforce	
	TotForce.value = Tforce.length
	;TotForce.color = Tforce
	
	
	;antiox.set-value antiox-level
	var a = antiox.value
	antiox.value += antiox-level - a	

	var oxinc
	
	oxinc = max 0 (0.75 - oxygen.value)
		if oxinc > 0
		[
			oxidase.value += 0.01
		]
	
	if oxidase.value > 0 and oxygen.value > 0
	[
		var radinc
		var rxnRate
		rxnRate = oxygen.value * oxidase.value                    ;hidden coefficient of 1?
		radinc = (min oxygen.value rxnRate) * 0.1
		radical.value += radinc                       
	]
	
	if antiox.value > 0 and radical.value > 0
	[
		var radneut
		var rr
		rr = antiox.value * radical.value 
		radneut = min rr radical.value
		radical.value -= radneut 
		ifelse radneut > antiox.value
			[antiox.value = 0]
			[antiox.value -= radneut]
	]
	
	;; anti-damps here
	if anti-damps.value > 0 and danger-signal.value > 0
	[ var dampsneut
		var antibind
		dampsneut = min anti-damps.value danger-signal.value
		antibind = random 1
		if antibind > damps-bind
		[
		danger-signal.value -= dampsneut
		anti-damps.value -= dampsneut
		]
	]
	
	injury-index.value += radical.value * radical-injury
	if injury-index.value > injury-threshhold [life *= 0.1]
	
	
	var ox
	ifelse oxygen.value > 1 
		[ox = 1]
		[ox = oxygen.value]
		

	var offset = distance original-position position
;	life -= offset.length-squared * force-epithelial 
	life -= (force * force) * force-epithelial * 0.1
	
	life -= tnf-epithelial * TNF.value + ((1 - ox) * o2-epithelial)                        ;+ (tnf-epithelial * IL-1B.value))
	life += (tgf-epithelial * TGF.value * heal) * oxygen.value-at position
	
	set-color
	ifelse life > 0.1 
		[mass = 100/life]
		[mass = 1000]
		
	;ShearForce.value = force.length
	
	ifelse life < 0
	[
	 	damage += 1
		life = 0
	 	alive = false
		color = white
		TotForce.value = 0
	 	die
	 	exit
	]
	[
	 	if life > 100 [ life = 100 ]
		if life < 100
		    [
		        damage += (100-life)/100
			]
	]

;	danger-signal.add-value-here exp (-life * 0.1)
	
;	if life < 80
;	[
;	 	tnf.add-value-here tnf-production
;	]
	
	tissue-health += life
	Velo.value += velocity.x
end
