# Supplementary material for: A Computational, Tissue-Realistic Model of Pressure Ulcer Formation in Individuals with Spinal Cord Injury
Source: PLoS Comput Biol. 2015 Jun 25;11(6):e1004309. doi: 10.1371/journal.pcbi.1004309 (PMC4482429; doi:10.1371/journal.pcbi.1004309)
Supplement: S1 Code — (ZIP) [file pcbi.1004309.s002.zip › PUABM/Macrophage2.spark]

agent Macrophage : CellAgent

var state

to create
	radius = 0.2
	color = blue
	age = floor random-in-interval 100 150
	state = 0
end


to step
ifelse steroid.value > mac-steroid-toxicity
[
		if state == 1
		[
		activated-macrophages1 -= 1
		]
		if state == 2
		[
		activated-macrophages2 -= 1
		]
		
		die
	 	exit
]
[	
	wiggle 45
	jump (macrophage-speed/3)
	var temp = random 1
	ifelse temp < 0.5
		[sniff TGF (macrophage-speed/10)]
		[ifelse temp < 0.8
			[sniff TNF (macrophage-speed/10)]
			[sniff IL-1B (macrophage-speed/10)]
		]	
	
	var n = TNF.value
	var g = TGF.value
	var i = IL-1B.value

	if state != 1 and (n > tnf-mac-activation or i > il1-mac-activation)
	[
		if random 1 < 1/(1+i)
		[
			if state == 2
			[
				activated-macrophages2 -= 1
			]
			state = 1
			activated-macrophages1 += 1
			color = red  ;cyan
		]
	]
	
	if state != 2 and (g > tgf-mac-activation or i > il1-m2-activation)
	[
		if random 1 < 1/(1+g)
		[
			if state == 1
			[
				activated-macrophages1 -= 1
			]
			state = 2
			activated-macrophages2 += 1
			color = green
		]
	]
	
	
	ifelse state == 1
		[	
		IL-1B.add-value-here il1-production-mac  
		;IL-1B.add-value-here ((il1-production-mac * (1 + TNF.value + IL-1B.value))/ ((1 + TGF.value)))
		]
		[
			if state == 2
			[
			;IL-1B.add-value-here ((il1-production-mac * (1 + TNF.value + IL-1B.value))/ ((1 + TGF.value)))
			TGF.add-value-here tgf-production-mac
			]
		]
		
	
	age -= 1
	if age < 0
	[
		if state == 1
		[
			activated-macrophages1 -= 1
		]
		if state == 2
		[
			activated-macrophages2 -= 1
		]
		die
	 	exit		
	]	
	]
end
