# Supplementary material for: A Computational, Tissue-Realistic Model of Pressure Ulcer Formation in Individuals with Spinal Cord Injury
Source: PLoS Comput Biol. 2015 Jun 25;11(6):e1004309. doi: 10.1371/journal.pcbi.1004309 (PMC4482429; doi:10.1371/journal.pcbi.1004309)
Supplement: S1 Code — (ZIP) [file pcbi.1004309.s002.zip › PUABM/Model2.spark]

model SCIModel


space StandardSpace -40 40 -40 40 true true

;global oxygen-space = add-standard-space "Oxygen Space" -20 20 -20 20 true true


;global oxygen = create-grid-in-space oxygen-space "oxygen" 40 40 : grid
global oxygen : grid

global PMN = create-grid "PMN" 10 10
global PMN-age = create-grid "PMN-age" 10 10
global PMN-state = create-grid "PMN-state" 10 10
global Mac = create-grid "Mac" 10 10
global Mac-age = create-grid "Mac-age" 10 10
global Mac-state1 = create-grid "Mac-state1" 10 10
global Mac-state2 = create-grid "Mac-state2" 10 10
global BV-rad = create-grid "BV-rad" 10 10
global Tissue = create-grid "Tissue" 10 10

global DAMP-low = create-grid "DAMP-low" 10 10
global TNF-low = create-grid "TNF-low" 10 10
global TGF-low = create-grid "TGF-low" 10 10
global IL1-low = create-grid "IL1-low" 10 10
global O2-low = create-grid "O2-low" 10 10
global Oxi-low = create-grid "Oxi-low" 10 10
global ROS-low = create-grid "ROS-low" 10 10

@datalayer(min = 0, max = 1, color = "red")
global TNF : grid

@datalayer(min = 0, max = 1, color = "white")
global IL-1B : grid

@datalayer(min = 0, max = 4, color = "green")
global TGF : grid

@datalayer(min = 0, max = 1, color = "orange")
global pressure : grid

@datalayer(min = 0, max = 0.5, color = "yellow")
global oxidase : grid

@datalayer(min = 0, max = 0.5, color = "magenta")
global radical : grid

@datalayer(min = 0, max = 0.5, color = "cyan")
global antiox : grid

@datalayer(min = 0, max = 1)
global injury-index : grid

@datalayer (min = 0, max = 0.3, color = "yellow")
global danger-signal : grid

@datalayer (min = 0, max = 1, color = "blue")
global anti-damps : grid

@datalayer (min = 0, max = 10, color = "white")
global chemokines : grid

@datalayer (min = 0, max = 10, color = "white")
global steroid : grid

@datalayer (min = 0, max = 1, color = "black")
global TotForce : grid 

@datalayer (min = -1, max = 1, color = "yellow")
global Velo : grid 

;@datalayer


@parameter(default = 0, min = 0, max = 50, step = 1)
global shear-force : number

@parameter(default = 2, min = 0, max = 100)
global force-interval : number

@parameter(default = 10, min = 1, max = 80)
global shear-size : number

;@parameter(default = 7, min = 1, max = 20)
;global shear-mid : number

@parameter(min = 0, max = 1, step = 0.05, default = 0.3)
global radical-injury : number

@parameter(min = 0, max = 1, step = 0.1, default = 0.8)
global injury-threshhold : number

@parameter(min = 0, max = 1, step = 0.05, name = "Pressure", default = 0.5)
global initial-pressure : number

@parameter(min = 0, max = 1000, step = 1, name = "Pressure interval", default = 2)
global pressure-interval : number

@parameter(min = 0, max = 1.5, step = 0.1, name = "Antioxidant level", default = 0.2)
global antiox-level : number

@parameter(min = 0, max = 100, step = 1, default = 0)
global initial-injury : number

@parameter(min = 0, max = 40, step = 2, default = 10)
global injury-radius : number

@parameter(min = 0, max = 0.1, step = 0.01, default = 0.02)
global tnf-production-mac : number

@parameter(min = 0, max = 0.1, step = 0.01, default = 0.02)
global il1-production-mac : number

@parameter(min = 0, max = 0.1, step = 0.01, default = 0.04)
global tgf-production-mac : number

@parameter(min = 0, max = 1, step = 0.05, default = 0.5)
global macrophage-production : number

@parameter(min = 0, max = 1, step = 0.05, default = 0.5)
global neutrophil-production : number

@parameter(min = 0, max = 10, step = 0.05, default = 2)
global oxygen-production : number

@parameter(min = 0, max = 1, step = 0.05, default = 0.9)
global oxygen-diff : number

@parameter(min = 0, max = 1000, step = 25, default = 250)
global steroid-onset : number

@parameter(min = 0, max = 10, step = 0.5, default = 0)
global steroid-dose : number

@parameter(min = 0, max = 1000, step = 25, default = 250)
global antidamps-onset : number

@parameter(min = 0, max = 1000, step = 25, default = 250)
global antidamps-reapply : number

@parameter(min = 0, max = 10, step = 0.5, default = 0)
global antidamps-dose : number

@parameter(min = 0, max = 1, step = 0.1, default = 0.5)
global damps-bind : number

@parameter(min = 0, max = 1, step = 0.05, default = 0.85)
global damps-clear : number

@parameter(min = 0.01, max = 2, step = 0.01, default = 0.8)
global mac-steroid-toxicity : number

@parameter(min = 0.01, max = 2, step = 0.01, default = 0.8)
global pmn-steroid-toxicity : number

@parameter(default = 0.2, min = 0, max = 1, step = 0.1)
global macrophage-speed : number

@parameter(default = 0.5, min = 0, max = 10, step = 0.1)
global pmn-attract : number

@parameter(min = 0, max = 0.1, step = 0.01, default = 0.02)
global healing-rate : number

@parameter(min = 0, max = 2, step = 0.01, default = 1)
global force-epithelial : number

@parameter(min = 0, max = 2, step = 0.01, default = 0.8)
global tnf-epithelial : number

@parameter(min = 0, max = 1, step = 0.1, default = 0.5)
global tgf-epithelial : number

@parameter(min = 0, max = 1, step = 0.005, default = 0.2)
global o2-epithelial : number

@parameter(min = 0, max = 1, step = 0.01, default = 0.15)
global tnf-mac-activation : number

@parameter(min = 0, max = 1, step = 0.01, default = 0.2)
global tgf-mac-activation : number

@parameter(min = 0, max = 1, step = 0.01, default = 0.2)
global il1-mac-activation : number

@parameter(min = 0, max = 2, step = 0.01, default = 0.6)
global il1-m2-activation : number

@parameter(min = 0, max = 1, step = 0.01, default = 0.01)
global danger-mac-activation : number

@parameter(min = 0, max = 0.1, step = 0.001, default = 0.001)
global danger-pmn-activation : number

; "Physics" parameters
@parameter(name = "Velocity Decay", default = 0.6, min = 0.1 max = 1, step = 0.1)
global velocity-coefficient

@parameter(name = "Collision Coefficient", default = 0, min = 0, max = 100, step = 1)
global collision-coefficient

@parameter(name = "dt", min = 0.01, max = 0.2, step = 0.01, default = 0.06)
global dt : double

@parameter(min = 1, max = 50, default = 20, step = 1)
global spring-coefficient : double


@parameter(min = 0, max = 500000, default = 0, step = 1)
global simulation-number : double


@chart()
@dataset()
global tissue-health = 0

@chart()
@dataset()
;global macrophage-number
global activated-macrophages1 = 0

@chart()
@dataset()
global activated-macrophages2 = 0

@chart()
@dataset()
;global neutrophil-number
global activated-neutrophils = 0

@chart()
@dataset()
global total-pressure

@chart()
@dataset()
global total-oxygen

@chart()
@dataset()
global epithelial-number
;global damage

@chart()
@dataset()
global blood-flow

@chart
@dataset()
global total-tnf

@chart
@dataset()
global total-IL1

@chart
@dataset()
global total-tgf

@chart
@dataset()
global total-danger

@chart
@dataset()
global total-antiox

@chart
@dataset()
global total-radical

@chart
@dataset()
global total-oxidase

@chart()
@dataset()
global damage

@chart()
@dataset()
global total-antidamps

;global total-tnf
;global activated-macrophages
;global macrophage-number


var flag = false
var apply-pressure = false
;var shear-size = floor random-in-interval (shear-mid - 3) (shear-mid + 3)

to begin-step
	tissue-health = 0
	damage = 0
	
	ask agents-as PhysAgent
	[
		;ifelse this.flag
		;[
			if position.x > -shear-size / 2 and position.x < shear-size / 2
				and position.y > -shear-size / 4 and position.y < shear-size / 4
			[
				var f
				;ifelse (position.x < 0)
				ifelse this.flag
				[
					f = create-vector 1 0 0
				]
				[
					f = create-vector 0 0 0
				]
			
				apply-force f * shear-force 
			]
		;]
		;[]
	]
end

var data-file : string

to end-step
	TNF.diffuse 0.9
	TGF.diffuse 0.9
	IL-1B.diffuse 0.9
	oxygen.diffuse 0.9
	danger-signal.diffuse 0.9
	anti-damps.diffuse 0.9
	radical.diffuse 0.3
	chemokines.diffuse 0.5
	steroid.diffuse 0.9
	oxygen.diffuse oxygen-diff
	
	TNF.diffuse 0.9
	TGF.diffuse 0.9
	IL-1B.diffuse 0.9
	oxygen.diffuse 0.9
	danger-signal.diffuse 0.9
	anti-damps.diffuse 0.9
	radical.diffuse 0.3
	chemokines.diffuse 0.5
	steroid.diffuse 0.9
	oxygen.diffuse oxygen-diff
	
	TNF.evaporate 0.85
	TGF.evaporate 0.85
	IL-1B.evaporate 0.85
	oxygen.evaporate 0.95
	danger-signal.evaporate 0.95
	oxidase.evaporate 0.75
	radical.evaporate 0.85
	antiox.evaporate 0.85
	steroid.evaporate 0.85
	anti-damps.evaporate damps-clear

	;if tick % 20 == 5
	;[
	;	get-border
	;]

	if tick % force-interval == 0
	[
		flag = not flag
	]
	
	var xm = space-xmax
	var rad = xm/4
	var sOver2 = 3*xm/(8*sqrt(3))
	var xBdry = xm/8
		
	var vertA = create-vector -xBdry sOver2 0
	var vertB = create-vector rad 0 0
	var vertC = create-vector -xBdry -sOver2 0
	
	
	
	ifelse pressure-interval == 0
	[
	 	pressure.set-value initial-pressure
	]
	[
		if tick % pressure-interval == 0
		[
		 	ifelse not apply-pressure
	 	 		[ 	pressure.set-value 0
					
					;for x = space-xmin : 0
					for x = space-xmin : xm
						[
							;for y = space-ymin : 0
							for y = space-ymin : space-ymax
								[
									var v = create-vector x y 0
									var r = (x^2 + y^2) ^ 0.5
													
									var planeAB = (vertA.x - v.x)*(vertB.y - v.y)-(vertB.x - v.x)*(vertA.y - v.y)
									var planeBC = (vertB.x - v.x)*(vertC.y - v.y)-(vertC.x - v.x)*(vertB.y - v.y)
									var planeCA = (vertC.x - v.x)*(vertA.y - v.y)-(vertA.x - v.x)*(vertC.y - v.y)
													
										ifelse r <= xm / 4
										;ifelse  sgn(planeAB)==sgn(planeBC) and sgn(planeBC)==sgn(planeCA)								
										[
											pressure.set-value-at v initial-pressure
											;pressure.set-value-at v2 initial-pressure
											;pressure.set-value-at -v initial-pressure
											;pressure.set-value-at -v2 initial-pressure
										]	
										[
										var d = ( r - xm / 10 ) ^ 0.5
									;d = 1 + d / xm
										pressure.set-value-at v (initial-pressure * exp (-0.5*d))  ;/ (1 + d)) 
									;pressure.set-value-at v2 (initial-pressure * exp (-0.5*d)) ;/ (1 + d)) 
									;pressure.set-value-at -v (initial-pressure * exp (-0.5*d)) ;/ (1 + d)) 
									;pressure.set-value-at -v2 (initial-pressure * exp (-0.5*d)) ;/ (1 + d))
										]	
								]		
						]
	
					apply-pressure = not apply-pressure
				]
				[
					pressure.set-value 0
					apply-pressure = not apply-pressure
				]
		]
	]
	
	ask agents-as PhysAgent
	[
		make-step dt		
	]
		
	total-tnf = sum TNF
	total-IL1 = sum IL-1B
	total-tgf = sum TGF
	total-danger = sum danger-signal
	total-antiox = sum antiox
	total-oxidase = sum oxidase
	total-radical = sum radical
	total-antidamps = sum anti-damps
	;macrophage-number = agents-number Macrophage
	;neutrophil-number = agents-number Neutrophil
	total-pressure = sum pressure
	total-oxygen = sum oxygen
	epithelial-number = agents-number EpithelialCell
	var a = 0
	ask agents BloodVessel [a += self.radius]
	blood-flow = a
	;antiox.set-value antiox-level
	;if tissue-health > 0
	;   [damage = 1/tissue-health]
	
end


to setup
    ; Create epithelial cells
	for x = space-xmin : space-xmax
	[
		for y = space-ymin : space-ymax
		[			
			var cell = create-one EpithelialCell
			var fixed-cell = create-one FixedPhysAgent
			
			;; This code creates an initial injury of 60% health
			var r = (x^2 + y^2) ^ 0.5        
			if r <= injury-radius
			[cell.life = 100-initial-injury]
				
			;cell.color = green
			cell.radius = 0.8
			
			var pos = create-vector x y 0
			cell.move-to pos
			cell.original-position = pos
			
			fixed-cell.move-to cell.position
			ask create-one Spring
			[
				init cell fixed-cell spring-coefficient
			]
		]
	]
	
	; Connect epithelial cells
	ask agents EpithelialCell
	[
		ask neighbors EpithelialCell
		[
			(create-one Spring).init self myself spring-coefficient
		]
	]
	
	
	; Create blood vessels
	oxygen.set-value 1
	
	for x = space-xmin : space-xmax - 2
	[
	 	for y = space-ymin : space-ymax - 2
	 	[	 	
			if (x % 5 == 0 or x+1 == space-xmax) and (y % 5 == 0 or y+1 == space-ymax)
	 	 	[
	 	 	 	ask create-one BloodVessel
	 	 	 	[
	 	 	 	 	move-to create-vector (x + 0.5) (y + 0.5) 0
	 	 	 	]
	 	 	]
	 	]
	]
end

;to get-border
;	ask agents-as EpithelialCell
;		[	if not alive
;			[if border == true
;				[ print position ]
;			]
;		]
;end
			
			
