# Supplementary material for: A Computational, Tissue-Realistic Model of Pressure Ulcer Formation in Individuals with Spinal Cord Injury
Source: PLoS Comput Biol. 2015 Jun 25;11(6):e1004309. doi: 10.1371/journal.pcbi.1004309 (PMC4482429; doi:10.1371/journal.pcbi.1004309)
Supplement: S1 Code — (ZIP) [file pcbi.1004309.s002.zip › PUABM/Neutrophil2.spark]

agent Neutrophil : CellAgent

var Nstate

to create
	radius = 0.15
	color = yellow
	age = floor random-in-interval 10 20 ;5 15
	Nstate = 0
end


to step
ifelse steroid.value > pmn-steroid-toxicity
[
	 	radical.value += 0.001
		if Nstate == 1
		[
			activated-neutrophils -= 1
		]
		die
	 	exit
]
[
	wiggle 45
	jump macrophage-speed * 3
	sniff danger-signal macrophage-speed * pmn-attract
		
	;var Npop = agents-here-as Neutrophil
	var d = danger-signal.value
	if d >= danger-pmn-activation ;and TGF.value < 0.01                             
	[
		if Nstate == 0
			[
				Nstate = 1
				var BonusLife = floor random-in-interval 5 15 ;3 8
				age += BonusLife
				activated-neutrophils += 1
				color = black
			]
	]
	
	ifelse Nstate == 1
	[
		active-pmn-step
	]
	[
		if TGF.value < 0.001
		[
			var local-life =0 
			var nbrs = 0
			ask agents-at-as EpithelialCell position 1
				[	
					local-life += life
					nbrs += 1
				]
			if (local-life/nbrs) < 90
				[
					Nstate = 1
					activated-neutrophils += 1
					color = grey
				]
		]
	]
	
	age -= 1
	if age < 0
	[
	 	radical.value += 0.001
		if Nstate == 1
		[
			activated-neutrophils -= 1
		]
		die
	 	exit
	]
]
end

to active-pmn-step
	TNF.add-value-here ((tnf-production-mac *2*(1 + TNF.value))/ ((1 + TGF.value)) )
end
