# Supplementary material for: A Computational, Tissue-Realistic Model of Pressure Ulcer Formation in Individuals with Spinal Cord Injury
Source: PLoS Comput Biol. 2015 Jun 25;11(6):e1004309. doi: 10.1371/journal.pcbi.1004309 (PMC4482429; doi:10.1371/journal.pcbi.1004309)
Supplement: S1 Code — (ZIP) [file pcbi.1004309.s002.zip › PUABM/output/SCIModel.xml]

<?xml version="1.0" encoding="UTF-8" standalone="no"?>
<spark version="1">
  <files all="true" path="."/>
  <model tick="1">
    <setup>SCIRIS2.SCIModel</setup>
    <variables>
      <variable get="get_shearForce" name="shear-force" set="set_shearForce" type="Double"/>
      <variable get="get_forceInterval" name="force-interval" set="set_forceInterval" type="Double"/>
      <variable get="get_shearSize" name="shear-size" set="set_shearSize" type="Double"/>
      <variable get="get_radicalInjury" name="radical-injury" set="set_radicalInjury" type="Double"/>
      <variable get="get_injuryThreshhold" name="injury-threshhold" set="set_injuryThreshhold" type="Double"/>
      <variable get="get_initialPressure" name="initial-pressure" set="set_initialPressure" type="Double"/>
      <variable get="get_pressureInterval" name="pressure-interval" set="set_pressureInterval" type="Double"/>
      <variable get="get_antioxLevel" name="antiox-level" set="set_antioxLevel" type="Double"/>
      <variable get="get_initialInjury" name="initial-injury" set="set_initialInjury" type="Double"/>
      <variable get="get_injuryRadius" name="injury-radius" set="set_injuryRadius" type="Double"/>
      <variable get="get_tnfProductionMac" name="tnf-production-mac" set="set_tnfProductionMac" type="Double"/>
      <variable get="get_il1ProductionMac" name="il1-production-mac" set="set_il1ProductionMac" type="Double"/>
      <variable get="get_tgfProductionMac" name="tgf-production-mac" set="set_tgfProductionMac" type="Double"/>
      <variable get="get_macrophageProduction" name="macrophage-production" set="set_macrophageProduction" type="Double"/>
      <variable get="get_neutrophilProduction" name="neutrophil-production" set="set_neutrophilProduction" type="Double"/>
      <variable get="get_oxygenProduction" name="oxygen-production" set="set_oxygenProduction" type="Double"/>
      <variable get="get_oxygenDiff" name="oxygen-diff" set="set_oxygenDiff" type="Double"/>
      <variable get="get_steroidOnset" name="steroid-onset" set="set_steroidOnset" type="Double"/>
      <variable get="get_steroidDose" name="steroid-dose" set="set_steroidDose" type="Double"/>
      <variable get="get_antidampsOnset" name="antidamps-onset" set="set_antidampsOnset" type="Double"/>
      <variable get="get_antidampsReapply" name="antidamps-reapply" set="set_antidampsReapply" type="Double"/>
      <variable get="get_antidampsDose" name="antidamps-dose" set="set_antidampsDose" type="Double"/>
      <variable get="get_dampsBind" name="damps-bind" set="set_dampsBind" type="Double"/>
      <variable get="get_dampsClear" name="damps-clear" set="set_dampsClear" type="Double"/>
      <variable get="get_macSteroidToxicity" name="mac-steroid-toxicity" set="set_macSteroidToxicity" type="Double"/>
      <variable get="get_pmnSteroidToxicity" name="pmn-steroid-toxicity" set="set_pmnSteroidToxicity" type="Double"/>
      <variable get="get_macrophageSpeed" name="macrophage-speed" set="set_macrophageSpeed" type="Double"/>
      <variable get="get_pmnAttract" name="pmn-attract" set="set_pmnAttract" type="Double"/>
      <variable get="get_healingRate" name="healing-rate" set="set_healingRate" type="Double"/>
      <variable get="get_forceEpithelial" name="force-epithelial" set="set_forceEpithelial" type="Double"/>
      <variable get="get_tnfEpithelial" name="tnf-epithelial" set="set_tnfEpithelial" type="Double"/>
      <variable get="get_tgfEpithelial" name="tgf-epithelial" set="set_tgfEpithelial" type="Double"/>
      <variable get="get_o2Epithelial" name="o2-epithelial" set="set_o2Epithelial" type="Double"/>
      <variable get="get_tnfMacActivation" name="tnf-mac-activation" set="set_tnfMacActivation" type="Double"/>
      <variable get="get_tgfMacActivation" name="tgf-mac-activation" set="set_tgfMacActivation" type="Double"/>
      <variable get="get_il1MacActivation" name="il1-mac-activation" set="set_il1MacActivation" type="Double"/>
      <variable get="get_il1M2Activation" name="il1-m2-activation" set="set_il1M2Activation" type="Double"/>
      <variable get="get_dangerMacActivation" name="danger-mac-activation" set="set_dangerMacActivation" type="Double"/>
      <variable get="get_dangerPmnActivation" name="danger-pmn-activation" set="set_dangerPmnActivation" type="Double"/>
      <variable get="get_velocityCoefficient" name="velocity-coefficient" set="set_velocityCoefficient" type="Double"/>
      <variable get="get_collisionCoefficient" name="collision-coefficient" set="set_collisionCoefficient" type="Double"/>
      <variable get="get_dt" name="dt" set="set_dt" type="Double"/>
      <variable get="get_springCoefficient" name="spring-coefficient" set="set_springCoefficient" type="Double"/>
      <variable get="get_simulationNumber" name="simulation-number" set="set_simulationNumber" type="Double"/>
      <variable get="get_tissueHealth" name="tissue-health" set="set_tissueHealth" type="Double"/>
      <variable get="get_activatedMacrophages1" name="activated-macrophages1" set="set_activatedMacrophages1" type="Double"/>
      <variable get="get_activatedMacrophages2" name="activated-macrophages2" set="set_activatedMacrophages2" type="Double"/>
      <variable get="get_activatedNeutrophils" name="activated-neutrophils" set="set_activatedNeutrophils" type="Double"/>
      <variable get="get_totalPressure" name="total-pressure" set="set_totalPressure" type="Double"/>
      <variable get="get_totalOxygen" name="total-oxygen" set="set_totalOxygen" type="Double"/>
      <variable get="get_epithelialNumber" name="epithelial-number" set="set_epithelialNumber" type="Double"/>
      <variable get="get_bloodFlow" name="blood-flow" set="set_bloodFlow" type="Double"/>
      <variable get="get_totalTnf" name="total-tnf" set="set_totalTnf" type="Double"/>
      <variable get="get_totalIL1" name="total-IL1" set="set_totalIL1" type="Double"/>
      <variable get="get_totalTgf" name="total-tgf" set="set_totalTgf" type="Double"/>
      <variable get="get_totalDanger" name="total-danger" set="set_totalDanger" type="Double"/>
      <variable get="get_totalAntiox" name="total-antiox" set="set_totalAntiox" type="Double"/>
      <variable get="get_totalRadical" name="total-radical" set="set_totalRadical" type="Double"/>
      <variable get="get_totalOxidase" name="total-oxidase" set="set_totalOxidase" type="Double"/>
      <variable get="get_damage" name="damage" set="set_damage" type="Double"/>
      <variable get="get_totalAntidamps" name="total-antidamps" set="set_totalAntidamps" type="Double"/>
    </variables>
    <agents>
      <agent name="BloodVessel">SCIRIS2.BloodVessel</agent>
      <agent name="Neutrophil">SCIRIS2.Neutrophil</agent>
      <agent name="EpithelialCell">SCIRIS2.EpithelialCell</agent>
      <agent name="Macrophage">SCIRIS2.Macrophage</agent>
      <agent name="Spring" priority="1">SCIRIS2.Spring</agent>
      <agent name="CellAgent">SCIRIS2.CellAgent</agent>
      <agent name="FixedPhysAgent">SCIRIS2.FixedPhysAgent</agent>
      <agent name="PhysAgent">SCIRIS2.PhysAgent</agent>
    </agents>
  </model>
  <interface>
    <about path="readme.txt"/>
    <windows>
      <window height="382" name="Parameters" visible="true" width="549" x="2" y="627"/>
      <window height="200" name="tissue-health" visible="false" width="200" x="749" y="449"/>
      <window height="200" name="activated-macrophages1" visible="true" width="221" x="877" y="199"/>
      <window height="200" name="activated-macrophages2" visible="true" width="218" x="1095" y="201"/>
      <window height="200" name="activated-neutrophils" visible="true" width="200" x="1078" y="0"/>
      <window height="200" name="total-pressure" visible="false" width="200" x="877" y="1"/>
      <window height="200" name="total-oxygen" visible="false" width="200" x="1036" y="75"/>
      <window height="200" name="epithelial-number" visible="false" width="200" x="759" y="468"/>
      <window height="200" name="blood-flow" visible="false" width="200" x="1078" y="0"/>
      <window height="200" name="total-tnf" visible="false" width="200" x="722" y="572"/>
      <window height="200" name="total-IL1" visible="false" width="200" x="1030" y="479"/>
      <window height="200" name="total-tgf" visible="false" width="200" x="775" y="504"/>
      <window height="200" name="total-danger" visible="false" width="200" x="756" y="456"/>
      <window height="200" name="total-antiox" visible="false" width="200" x="948" y="49"/>
      <window height="200" name="total-radical" visible="false" width="200" x="277" y="411"/>
      <window height="200" name="total-oxidase" visible="false" width="200" x="587" y="450"/>
      <window height="200" name="damage" visible="true" width="200" x="877" y="0"/>
      <window height="200" name="total-antidamps" visible="false" width="200" x="412" y="413"/>
      <window height="200" name="Data" visible="true" width="200" x="548" y="638"/>
      <window height="296" name="Oxygen and Leukocytes" visible="true" width="278" x="602" y="0"/>
      <window height="300" name="View" visible="false" width="300" x="100" y="100"/>
      <window height="300" name="View 1" visible="false" width="300" x="100" y="100"/>
      <window height="300" name="ROS" visible="true" width="300" x="983" y="399"/>
      <window height="300" name="TNF-a" visible="true" width="300" x="683" y="401"/>
      <window height="626" main="true" name="Main Window" visible="true" width="615" x="0" y="0"/>
    </windows>
    <mainframe control-state="0" dx="0.0" dy="0.0" location="Main Window" rot-x="20.0" rot-y="30.0" zoom="1.0">
      <spacestyle auto-size="true" cell-xsize="10" cell-ysize="10" name="space" selected="true" swapXY="false"/>
      <agentstyle alpha-function-value="0.0" border="false" label="false" name="PhysAgent" position="0" texture-env="0" transparent="false" visible="false"/>
      <agentstyle alpha-function-value="0.0" border="true" label="false" name="Macrophage" position="1" texture-env="0" transparent="false" visible="false"/>
      <agentstyle alpha-function-value="0.0" border="true" label="false" name="Spring" position="2" texture-env="0" transparent="false" visible="false"/>
      <agentstyle alpha-function-value="0.0" border="false" label="false" name="EpithelialCell" position="3" texture-env="0" transparent="false" visible="true"/>
      <agentstyle alpha-function-value="0.0" border="true" label="false" name="Neutrophil" position="4" texture-env="0" transparent="false" visible="false"/>
      <agentstyle alpha-function-value="0.0" border="true" label="false" name="CellAgent" position="5" texture-env="0" transparent="false" visible="false"/>
      <agentstyle alpha-function-value="0.0" border="true" label="false" name="FixedPhysAgent" position="6" texture-env="0" transparent="false" visible="false"/>
      <agentstyle alpha-function-value="0.0" border="true" label="false" name="BloodVessel" position="7" texture-env="0" transparent="false" visible="false"/>
    </mainframe>
    <parameterframe location="Parameters">
      <parameter default="0.0" max="50.0" min="0.0" name="shear-force" step="1.0" type="Double" variable="shear-force" widget="Slider"/>
      <parameter default="2.0" max="100.0" min="0.0" name="force-interval" step="0.0" type="Double" variable="force-interval" widget="Slider"/>
      <parameter default="10.0" max="80.0" min="1.0" name="shear-size" step="0.0" type="Double" variable="shear-size" widget="Slider"/>
      <parameter default="0.3" max="1.0" min="0.0" name="radical-injury" step="0.05" type="Double" variable="radical-injury" widget="Slider"/>
      <parameter default="0.8" max="1.0" min="0.0" name="injury-threshhold" step="0.1" type="Double" variable="injury-threshhold" widget="Slider"/>
      <parameter default="0.5" max="1.0" min="0.0" name="Pressure" step="0.05" type="Double" variable="initial-pressure" widget="Slider"/>
      <parameter default="2.0" max="1000.0" min="0.0" name="Pressure interval" step="1.0" type="Double" variable="pressure-interval" widget="Slider"/>
      <parameter default="0.2" max="1.5" min="0.0" name="Antioxidant level" step="0.1" type="Double" variable="antiox-level" widget="Slider"/>
      <parameter default="0.0" max="100.0" min="0.0" name="initial-injury" step="1.0" type="Double" variable="initial-injury" widget="Slider"/>
      <parameter default="10.0" max="40.0" min="0.0" name="injury-radius" step="2.0" type="Double" variable="injury-radius" widget="Slider"/>
      <parameter default="0.02" max="0.1" min="0.0" name="tnf-production-mac" step="0.01" type="Double" variable="tnf-production-mac" widget="Slider"/>
      <parameter default="0.02" max="0.1" min="0.0" name="il1-production-mac" step="0.01" type="Double" variable="il1-production-mac" widget="Slider"/>
      <parameter default="0.04" max="0.1" min="0.0" name="tgf-production-mac" step="0.01" type="Double" variable="tgf-production-mac" widget="Slider"/>
      <parameter default="0.5" max="1.0" min="0.0" name="macrophage-production" step="0.05" type="Double" variable="macrophage-production" widget="Slider"/>
      <parameter default="0.5" max="1.0" min="0.0" name="neutrophil-production" step="0.05" type="Double" variable="neutrophil-production" widget="Slider"/>
      <parameter default="2.0" max="10.0" min="0.0" name="oxygen-production" step="0.05" type="Double" variable="oxygen-production" widget="Slider"/>
      <parameter default="0.9" max="1.0" min="0.0" name="oxygen-diff" step="0.05" type="Double" variable="oxygen-diff" widget="Slider"/>
      <parameter default="250.0" max="1000.0" min="0.0" name="steroid-onset" step="25.0" type="Double" variable="steroid-onset" widget="Slider"/>
      <parameter default="0.0" max="10.0" min="0.0" name="steroid-dose" step="0.5" type="Double" variable="steroid-dose" widget="Slider"/>
      <parameter default="250.0" max="1000.0" min="0.0" name="antidamps-onset" step="25.0" type="Double" variable="antidamps-onset" widget="Slider"/>
      <parameter default="250.0" max="1000.0" min="0.0" name="antidamps-reapply" step="25.0" type="Double" variable="antidamps-reapply" widget="Slider"/>
      <parameter default="0.0" max="10.0" min="0.0" name="antidamps-dose" step="0.5" type="Double" variable="antidamps-dose" widget="Slider"/>
      <parameter default="0.5" max="1.0" min="0.0" name="damps-bind" step="0.1" type="Double" variable="damps-bind" widget="Slider"/>
      <parameter default="0.85" max="1.0" min="0.0" name="damps-clear" step="0.05" type="Double" variable="damps-clear" widget="Slider"/>
      <parameter default="0.8" max="2.0" min="0.01" name="mac-steroid-toxicity" step="0.01" type="Double" variable="mac-steroid-toxicity" widget="Slider"/>
      <parameter default="0.8" max="2.0" min="0.01" name="pmn-steroid-toxicity" step="0.01" type="Double" variable="pmn-steroid-toxicity" widget="Slider"/>
      <parameter default="0.2" max="1.0" min="0.0" name="macrophage-speed" step="0.1" type="Double" variable="macrophage-speed" widget="Slider"/>
      <parameter default="0.5" max="10.0" min="0.0" name="pmn-attract" step="0.1" type="Double" variable="pmn-attract" widget="Slider"/>
      <parameter default="0.02" max="0.1" min="0.0" name="healing-rate" step="0.01" type="Double" variable="healing-rate" widget="Slider"/>
      <parameter default="1.0" max="2.0" min="0.0" name="force-epithelial" step="0.01" type="Double" variable="force-epithelial" widget="Slider"/>
      <parameter default="0.8" max="2.0" min="0.0" name="tnf-epithelial" step="0.01" type="Double" variable="tnf-epithelial" widget="Slider"/>
      <parameter default="0.5" max="1.0" min="0.0" name="tgf-epithelial" step="0.1" type="Double" variable="tgf-epithelial" widget="Slider"/>
      <parameter default="0.2" max="1.0" min="0.0" name="o2-epithelial" step="0.005" type="Double" variable="o2-epithelial" widget="Slider"/>
      <parameter default="0.15" max="1.0" min="0.0" name="tnf-mac-activation" step="0.01" type="Double" variable="tnf-mac-activation" widget="Slider"/>
      <parameter default="0.2" max="1.0" min="0.0" name="tgf-mac-activation" step="0.01" type="Double" variable="tgf-mac-activation" widget="Slider"/>
      <parameter default="0.2" max="1.0" min="0.0" name="il1-mac-activation" step="0.01" type="Double" variable="il1-mac-activation" widget="Slider"/>
      <parameter default="0.6" max="2.0" min="0.0" name="il1-m2-activation" step="0.01" type="Double" variable="il1-m2-activation" widget="Slider"/>
      <parameter default="0.01" max="1.0" min="0.0" name="danger-mac-activation" step="0.01" type="Double" variable="danger-mac-activation" widget="Slider"/>
      <parameter default="0.001" max="0.1" min="0.0" name="danger-pmn-activation" step="0.001" type="Double" variable="danger-pmn-activation" widget="Slider"/>
      <parameter default="0.6" max="1.0" min="0.1" name="Velocity Decay" step="0.1" type="Double" variable="velocity-coefficient" widget="Slider"/>
      <parameter default="0.0" max="100.0" min="0.0" name="Collision Coefficient" step="1.0" type="Double" variable="collision-coefficient" widget="Slider"/>
      <parameter default="0.06" max="0.2" min="0.01" name="dt" step="0.01" type="Double" variable="dt" widget="Slider"/>
      <parameter default="20.0" max="50.0" min="1.0" name="spring-coefficient" step="1.0" type="Double" variable="spring-coefficient" widget="Slider"/>
      <parameter default="0.0" max="500000.0" min="0.0" name="simulation-number" step="1.0" type="Double" variable="simulation-number" widget="Slider"/>
    </parameterframe>
    <dataset location="Data">
      <item name="tissue-health" variable="tissue-health"/>
      <item name="activated-macrophages1" variable="activated-macrophages1"/>
      <item name="activated-macrophages2" variable="activated-macrophages2"/>
      <item name="activated-neutrophils" variable="activated-neutrophils"/>
      <item name="total-pressure" variable="total-pressure"/>
      <item name="total-oxygen" variable="total-oxygen"/>
      <item name="epithelial-number" variable="epithelial-number"/>
      <item name="blood-flow" variable="blood-flow"/>
      <item name="total-tnf" variable="total-tnf"/>
      <item name="total-IL1" variable="total-IL1"/>
      <item name="total-tgf" variable="total-tgf"/>
      <item name="total-danger" variable="total-danger"/>
      <item name="total-antiox" variable="total-antiox"/>
      <item name="total-radical" variable="total-radical"/>
      <item name="total-oxidase" variable="total-oxidase"/>
      <item name="damage" variable="damage"/>
      <item name="total-antidamps" variable="total-antidamps"/>
    </dataset>
    <variable-sets/>
    
    <renderframe control-state="0" dx="0.0" dy="0.0" location="Oxygen and Leukocytes" rot-x="20.0" rot-y="30.0" zoom="1.0">
      <spacestyle auto-size="true" cell-xsize="10" cell-ysize="10" name="space" selected="true" swapXY="false"/>
      <datalayerstyle>
        <info color-weight="1.0" height-weight="0.0" style-name="oxygen"/>
      </datalayerstyle>
      <agentstyle alpha-function-value="0.0" border="false" label="false" name="PhysAgent" position="0" texture-env="0" transparent="false" visible="false"/>
      <agentstyle alpha-function-value="0.0" border="false" label="false" name="Macrophage" position="1" texture-env="0" transparent="false" visible="true"/>
      <agentstyle alpha-function-value="0.0" border="false" label="false" name="Spring" position="2" texture-env="0" transparent="false" visible="false"/>
      <agentstyle alpha-function-value="0.0" border="false" label="false" name="EpithelialCell" position="3" texture-env="0" transparent="false" visible="false"/>
      <agentstyle alpha-function-value="0.0" border="false" label="false" name="Neutrophil" position="4" texture-env="0" transparent="false" visible="true"/>
      <agentstyle alpha-function-value="0.0" border="false" label="false" name="CellAgent" position="5" texture-env="0" transparent="false" visible="false"/>
      <agentstyle alpha-function-value="0.0" border="false" label="false" name="FixedPhysAgent" position="6" texture-env="0" transparent="false" visible="false"/>
      <agentstyle alpha-function-value="0.0" border="false" label="false" name="BloodVessel" position="7" texture-env="0" transparent="false" visible="false"/>
    </renderframe>
    <renderframe control-state="0" dx="0.0" dy="0.0" location="View" rot-x="20.0" rot-y="30.0" zoom="1.0">
      <spacestyle auto-size="true" cell-xsize="10" cell-ysize="10" name="space" selected="true" swapXY="false"/>
      <agentstyle alpha-function-value="0.0" border="true" label="false" name="PhysAgent" position="0" texture-env="0" transparent="false" visible="true"/>
      <agentstyle alpha-function-value="0.0" border="true" label="false" name="Macrophage" position="1" texture-env="0" transparent="false" visible="true"/>
      <agentstyle alpha-function-value="0.0" border="true" label="false" name="Spring" position="2" texture-env="0" transparent="false" visible="true"/>
      <agentstyle alpha-function-value="0.0" border="true" label="false" name="EpithelialCell" position="3" texture-env="0" transparent="false" visible="true"/>
      <agentstyle alpha-function-value="0.0" border="true" label="false" name="Neutrophil" position="4" texture-env="0" transparent="false" visible="true"/>
      <agentstyle alpha-function-value="0.0" border="true" label="false" name="CellAgent" position="5" texture-env="0" transparent="false" visible="true"/>
      <agentstyle alpha-function-value="0.0" border="true" label="false" name="FixedPhysAgent" position="6" texture-env="0" transparent="false" visible="true"/>
      <agentstyle alpha-function-value="0.0" border="true" label="false" name="BloodVessel" position="7" texture-env="0" transparent="false" visible="true"/>
    </renderframe>
    <renderframe control-state="0" dx="0.0" dy="0.0" location="View 1" rot-x="20.0" rot-y="30.0" zoom="1.0">
      <spacestyle auto-size="true" cell-xsize="10" cell-ysize="10" name="space" selected="true" swapXY="false"/>
      <agentstyle alpha-function-value="0.0" border="true" label="false" name="PhysAgent" position="0" texture-env="0" transparent="false" visible="true"/>
      <agentstyle alpha-function-value="0.0" border="true" label="false" name="Macrophage" position="1" texture-env="0" transparent="false" visible="true"/>
      <agentstyle alpha-function-value="0.0" border="true" label="false" name="Spring" position="2" texture-env="0" transparent="false" visible="true"/>
      <agentstyle alpha-function-value="0.0" border="true" label="false" name="EpithelialCell" position="3" texture-env="0" transparent="false" visible="true"/>
      <agentstyle alpha-function-value="0.0" border="true" label="false" name="Neutrophil" position="4" texture-env="0" transparent="false" visible="true"/>
      <agentstyle alpha-function-value="0.0" border="true" label="false" name="CellAgent" position="5" texture-env="0" transparent="false" visible="true"/>
      <agentstyle alpha-function-value="0.0" border="true" label="false" name="FixedPhysAgent" position="6" texture-env="0" transparent="false" visible="true"/>
      <agentstyle alpha-function-value="0.0" border="true" label="false" name="BloodVessel" position="7" texture-env="0" transparent="false" visible="true"/>
    </renderframe>
    <renderframe control-state="0" dx="0.0" dy="0.0" location="ROS" rot-x="20.0" rot-y="30.0" zoom="1.0">
      <spacestyle auto-size="true" cell-xsize="10" cell-ysize="10" name="space" selected="true" swapXY="false"/>
      <datalayerstyle>
        <info color-weight="1.0" height-weight="0.0" style-name="radical"/>
      </datalayerstyle>
      <agentstyle alpha-function-value="0.0" border="true" label="false" name="PhysAgent" position="0" texture-env="0" transparent="false" visible="false"/>
      <agentstyle alpha-function-value="0.0" border="true" label="false" name="Macrophage" position="1" texture-env="0" transparent="false" visible="false"/>
      <agentstyle alpha-function-value="0.0" border="true" label="false" name="Spring" position="2" texture-env="0" transparent="false" visible="false"/>
      <agentstyle alpha-function-value="0.0" border="true" label="false" name="EpithelialCell" position="3" texture-env="0" transparent="false" visible="false"/>
      <agentstyle alpha-function-value="0.0" border="true" label="false" name="Neutrophil" position="4" texture-env="0" transparent="false" visible="false"/>
      <agentstyle alpha-function-value="0.0" border="true" label="false" name="CellAgent" position="5" texture-env="0" transparent="false" visible="false"/>
      <agentstyle alpha-function-value="0.0" border="true" label="false" name="FixedPhysAgent" position="6" texture-env="0" transparent="false" visible="false"/>
      <agentstyle alpha-function-value="0.0" border="true" label="false" name="BloodVessel" position="7" texture-env="0" transparent="false" visible="false"/>
    </renderframe>
    <renderframe control-state="0" dx="0.0" dy="0.0" location="TNF-a" rot-x="20.0" rot-y="30.0" zoom="1.0">
      <spacestyle auto-size="true" cell-xsize="10" cell-ysize="10" name="space" selected="true" swapXY="false"/>
      <datalayerstyle>
        <info color-weight="1.0" height-weight="0.0" style-name="TNF"/>
      </datalayerstyle>
      <agentstyle alpha-function-value="0.0" border="true" label="false" name="PhysAgent" position="0" texture-env="0" transparent="false" visible="false"/>
      <agentstyle alpha-function-value="0.0" border="true" label="false" name="Macrophage" position="1" texture-env="0" transparent="false" visible="false"/>
      <agentstyle alpha-function-value="0.0" border="true" label="false" name="Spring" position="2" texture-env="0" transparent="false" visible="false"/>
      <agentstyle alpha-function-value="0.0" border="true" label="false" name="EpithelialCell" position="3" texture-env="0" transparent="false" visible="false"/>
      <agentstyle alpha-function-value="0.0" border="true" label="false" name="Neutrophil" position="4" texture-env="0" transparent="false" visible="false"/>
      <agentstyle alpha-function-value="0.0" border="true" label="false" name="CellAgent" position="5" texture-env="0" transparent="false" visible="false"/>
      <agentstyle alpha-function-value="0.0" border="true" label="false" name="FixedPhysAgent" position="6" texture-env="0" transparent="false" visible="false"/>
      <agentstyle alpha-function-value="0.0" border="true" label="false" name="BloodVessel" position="7" texture-env="0" transparent="false" visible="false"/>
    </renderframe>
    <data-layers>
      <datalayer color1="1.0;1.0;1.0" color2="0.0;0.0;1.0" name="oxygen" val1="0.0" val2="1.0"/>
      <datalayer color1="0.0;0.0;0.0" color2="0.0;0.0;1.0" name="PMN" val1="0.0" val2="1.0"/>
      <datalayer color1="0.0;0.0;0.0" color2="0.0;0.0;1.0" name="PMN-age" val1="0.0" val2="1.0"/>
      <datalayer color1="0.0;0.0;0.0" color2="0.0;0.0;1.0" name="PMN-state" val1="0.0" val2="1.0"/>
      <datalayer color1="0.0;0.0;0.0" color2="0.0;0.0;1.0" name="Mac" val1="0.0" val2="1.0"/>
      <datalayer color1="0.0;0.0;0.0" color2="0.0;0.0;1.0" name="Mac-age" val1="0.0" val2="1.0"/>
      <datalayer color1="0.0;0.0;0.0" color2="0.0;0.0;1.0" name="Mac-state1" val1="0.0" val2="1.0"/>
      <datalayer color1="0.0;0.0;0.0" color2="0.0;0.0;1.0" name="Mac-state2" val1="0.0" val2="1.0"/>
      <datalayer color1="0.0;0.0;0.0" color2="0.0;0.0;1.0" name="BV-rad" val1="0.0" val2="1.0"/>
      <datalayer color1="0.0;0.0;0.0" color2="0.0;0.0;1.0" name="Tissue" val1="0.0" val2="1.0"/>
      <datalayer color1="0.0;0.0;0.0" color2="0.0;0.0;1.0" name="DAMP-low" val1="0.0" val2="1.0"/>
      <datalayer color1="0.0;0.0;0.0" color2="0.0;0.0;1.0" name="TNF-low" val1="0.0" val2="1.0"/>
      <datalayer color1="0.0;0.0;0.0" color2="0.0;0.0;1.0" name="TGF-low" val1="0.0" val2="1.0"/>
      <datalayer color1="0.0;0.0;0.0" color2="0.0;0.0;1.0" name="IL1-low" val1="0.0" val2="1.0"/>
      <datalayer color1="0.0;0.0;0.0" color2="0.0;0.0;1.0" name="O2-low" val1="0.0" val2="1.0"/>
      <datalayer color1="0.0;0.0;0.0" color2="0.0;0.0;1.0" name="Oxi-low" val1="0.0" val2="1.0"/>
      <datalayer color1="0.0;0.0;0.0" color2="0.0;0.0;1.0" name="ROS-low" val1="0.0" val2="1.0"/>
      <datalayer color1="0.0;0.0;0.0" color2="1.0;0.0;0.0" name="TNF" val1="0.0" val2="1.0"/>
      <datalayer color1="0.0;0.0;0.0" color2="1.0;1.0;1.0" name="IL-1B" val1="0.0" val2="1.0"/>
      <datalayer color1="0.0;0.0;0.0" color2="0.0;1.0;0.0" name="TGF" val1="0.0" val2="4.0"/>
      <datalayer color1="0.0;0.0;0.0" color2="1.0;0.6;0.0" name="pressure" val1="0.0" val2="1.0"/>
      <datalayer color1="0.0;0.0;0.0" color2="1.0;1.0;0.0" name="oxidase" val1="0.0" val2="0.5"/>
      <datalayer color1="0.0;0.0;0.0" color2="1.0;0.0;1.0" name="radical" val1="0.0" val2="0.5"/>
      <datalayer color1="0.0;0.0;0.0" color2="0.0;1.0;1.0" name="antiox" val1="0.0" val2="0.5"/>
      <datalayer color1="0.0;0.0;0.0" color2="1.0;0.0;0.0" name="injury-index" val1="0.0" val2="1.0"/>
      <datalayer color1="0.0;0.0;0.0" color2="1.0;1.0;0.0" name="danger-signal" val1="0.0" val2="0.3"/>
      <datalayer color1="0.0;0.0;0.0" color2="0.0;0.0;1.0" name="anti-damps" val1="0.0" val2="1.0"/>
      <datalayer color1="0.0;0.0;0.0" color2="1.0;1.0;1.0" name="chemokines" val1="0.0" val2="10.0"/>
      <datalayer color1="0.0;0.0;0.0" color2="1.0;1.0;1.0" name="steroid" val1="0.0" val2="10.0"/>
      <datalayer color1="0.0;0.0;0.0" color2="0.0;0.0;0.0" name="TotForce" val1="0.0" val2="1.0"/>
      <datalayer color1="0.0;0.0;0.0" color2="1.0;1.0;0.0" name="Velo" val1="-1.0" val2="1.0"/>
    </data-layers>
    <chart interval="0" label="tissue-health" location="tissue-health" name="tissue-health" variable="tissue-health"/>
    <chart interval="0" label="activated-macrophages1" location="activated-macrophages1" name="activated-macrophages1" variable="activated-macrophages1"/>
    <chart interval="0" label="activated-macrophages2" location="activated-macrophages2" name="activated-macrophages2" variable="activated-macrophages2"/>
    <chart interval="0" label="activated-neutrophils" location="activated-neutrophils" name="activated-neutrophils" variable="activated-neutrophils"/>
    <chart interval="0" label="total-pressure" location="total-pressure" name="total-pressure" variable="total-pressure"/>
    <chart interval="0" label="total-oxygen" location="total-oxygen" name="total-oxygen" variable="total-oxygen"/>
    <chart interval="0" label="epithelial-number" location="epithelial-number" name="epithelial-number" variable="epithelial-number"/>
    <chart interval="0" label="blood-flow" location="blood-flow" name="blood-flow" variable="blood-flow"/>
    <chart interval="0" label="total-tnf" location="total-tnf" name="total-tnf" variable="total-tnf"/>
    <chart interval="0" label="total-IL1" location="total-IL1" name="total-IL1" variable="total-IL1"/>
    <chart interval="0" label="total-tgf" location="total-tgf" name="total-tgf" variable="total-tgf"/>
    <chart interval="0" label="total-danger" location="total-danger" name="total-danger" variable="total-danger"/>
    <chart interval="0" label="total-antiox" location="total-antiox" name="total-antiox" variable="total-antiox"/>
    <chart interval="0" label="total-radical" location="total-radical" name="total-radical" variable="total-radical"/>
    <chart interval="0" label="total-oxidase" location="total-oxidase" name="total-oxidase" variable="total-oxidase"/>
    <chart interval="0" label="damage" location="damage" name="damage" variable="damage"/>
    <chart interval="0" label="total-antidamps" location="total-antidamps" name="total-antidamps" variable="total-antidamps"/>
  <control-panel delay="8" freq="0"/>
  </interface>
</spark>
