# Supplementary material for: A Computational, Tissue-Realistic Model of Pressure Ulcer Formation in Individuals with Spinal Cord Injury
Source: PLoS Comput Biol. 2015 Jun 25;11(6):e1004309. doi: 10.1371/journal.pcbi.1004309 (PMC4482429; doi:10.1371/journal.pcbi.1004309)
Supplement: S1 Code — (ZIP) [file pcbi.1004309.s002.zip › PUABM/output/SCIRIS2/BloodVessel.java]

package SCIRIS2;

import java.util.ArrayList;
import java.io.*;
import org.spark.core.*;
import org.spark.data.*;
import org.spark.space.*;
import org.spark.utils.*;
import org.spark.math.*;

public class BloodVessel extends SpaceAgent
{
	protected double size = 0;
	protected double maxSize = 0;
	
	
	public void _init()
	{
	}
	
	public  BloodVessel(double radius, int shape)
	{
		super(radius, shape);
		_init();
		_createBloodVessel();
	}
	
	public  BloodVessel()
	{
		super(0.5, SpaceAgent.TORUS);
		_init();
		_createBloodVessel();
	}
	
	public void _createBloodVessel()
	{
		this.size = 0.5;
		this.maxSize = RandomHelper.random(0.6, 0.8);
		this.setColor(SpaceAgent.RED);
	}
	
	public void step(SimulationTime tick)
	{
		double d = 0;
		double p = 0;
		double epithelialNumber = 0;
		
		p = SCIModel.pressure.getValue(this);
		d = SCIModel.dangerSignal.getValue(this);
		if (((SCIModel.oxygen.getValue(this) < 0.5) && (SCIModel.pressure.getValue(this) == 0.0)))
		{
			p = (-0.06);
		}
		this.size = (this.maxSize * Math.pow((1.0 - p), 4.0));
		((CircleNode) this.getNode()).setRadius(this.size);
		epithelialNumber = 0.0;
		ArrayList<EpithelialCell> _result = Observer.getDefaultSpace().getAgents(this.getPosition(), 1.0, EpithelialCell.class);
		if (_result != null)
		{
			for (int _i = 0; _i < _result.size(); _i++)
			{
				EpithelialCell __agent2 = _result.get(_i);
				if (__agent2.alive)
				{
					epithelialNumber += 1.0;
				}
			}
		}
		if ((epithelialNumber <= 1.0))
		{
			this.die();
			return;
		}
		if ((RandomHelper.random(1.0) < (SCIModel.macrophageProduction * this.size)))
		{
			Macrophage _agent;
			_agent = new Macrophage();
			_agent.moveToSpace(this.getSpace(), this.getPosition());
		}
		if ((RandomHelper.random(1.0) < (SCIModel.neutrophilProduction * this.size)))
		{
			Neutrophil _agent1;
			_agent1 = new Neutrophil();
			_agent1.moveToSpace(this.getSpace(), this.getPosition());
		}
		SCIModel.oxygen.addValue(this, (SCIModel.oxygenProduction * this.size));
		if ((tick.getTick() >= SCIModel.steroidOnset))
		{
			SCIModel.steroid.setValue(this, SCIModel.steroidDose);
		}
	}
	
}
