# Supplementary material for: A Computational, Tissue-Realistic Model of Pressure Ulcer Formation in Individuals with Spinal Cord Injury
Source: PLoS Comput Biol. 2015 Jun 25;11(6):e1004309. doi: 10.1371/journal.pcbi.1004309 (PMC4482429; doi:10.1371/journal.pcbi.1004309)
Supplement: S1 Code — (ZIP) [file pcbi.1004309.s002.zip › PUABM/output/SCIRIS2/EpithelialCell.java]

package SCIRIS2;

import java.util.ArrayList;
import java.io.*;
import org.spark.core.*;
import org.spark.data.*;
import org.spark.space.*;
import org.spark.utils.*;
import org.spark.math.*;

public class EpithelialCell extends PhysAgent
{
	protected double life = 0;
	protected boolean alive = false;
	protected boolean border = false;
	protected Vector originalPosition = new Vector();
	protected double heal = 0;
	protected Vector healthyTissue = new Vector();
	protected Vector damagedTissue = new Vector();
	
	
	public void _init()
	{
		this.life = 100.0;
		this.alive = true;
		this.border = false;
		this.heal = RandomHelper.random(0.0, SCIModel.healingRate);
		this.healthyTissue = (new Vector(0.93, 0.83, 0.71));
		this.damagedTissue = (new Vector(1.0, 0.0, 0.0));
	}
	
	public  EpithelialCell(double radius, int shape)
	{
		super(radius, shape);
		_init();
		_createEpithelialCell();
	}
	
	public  EpithelialCell()
	{
		_init();
		_createEpithelialCell();
	}
	
	public void _createEpithelialCell()
	{
		this.setColor();
	}
	
	public void setColor()
	{
		Vector _v;
		_v = new Vector((new Vector(this.damagedTissue)).mul(((100.0 - this.life) / 100.0)));
		_v.add((new Vector(this.healthyTissue)).mul((this.life / 100.0)));
		this.setColor(_v);
	}
	
	public void step(SimulationTime tick)
	{
		double t = 0;
		
		this.border = false;
		SCIModel.Velo.setValue(this, 0.0);
		t = tick.getTick();
		if ((t == SCIModel.antidampsOnset))
		{
			SCIModel.antiDamps.setValue(SCIModel.antidampsDose);
		}
		else
		{
			double tareDamps = 0;
			
			tareDamps = (t - SCIModel.antidampsOnset);
			if (((t > SCIModel.antidampsOnset) && ((tareDamps % SCIModel.antidampsReapply) == 0.0)))
			{
				SCIModel.antiDamps.setValue(SCIModel.antidampsDose);
			}
		}
		if (this.alive)
		{
			this.epithelialFunction();
			SCIModel.dangerSignal.addValue(this, (SCIModel.dangerMacActivation * Math.exp(((-this.life) / 10.0))));
		}
		else
		{
			double ind = 0;
			ArrayList<EpithelialCell> nbrs = null;
			
			this.setColor(SpaceAgent.WHITE);
			ArrayList<EpithelialCell> _result = this.getSpace().getAgentsOfKind(this, EpithelialCell.class);
			nbrs = _result;
			ind = 0.0;
			if (nbrs != null)
			{
				for (int _i = 0; _i < nbrs.size(); _i++)
				{
					EpithelialCell __agent3 = nbrs.get(_i);
					if (__agent3.alive)
					{
						ind += 1.0;
					}
				}
			}
			if ((ind > 0.0))
			{
				this.border = true;
			}
			SCIModel.damage += 1.0;
		}
	}
	
	public void epithelialFunction()
	{
		Vector Zforce = new Vector();
		double oxinc = 0;
		double a = 0;
		double p = 0;
		Vector Tforce = new Vector();
		Vector offset = new Vector();
		double ox = 0;
		
		p = SCIModel.pressure.getValue(this);
		Zforce = (new Vector(0.0, 0.0, 0.0));
		Tforce = (new Vector(0.0, 0.0, 0.0));
		Zforce.z = SCIModel.pressure.getValue(this);
		Vector _v;
		_v = new Vector(this.force);
		_v.add(Zforce);
		Tforce = _v;
		SCIModel.TotForce.setValue(this, Tforce.length());
		a = SCIModel.antiox.getValue(this);
		SCIModel.antiox.setValue(this, (SCIModel.antiox.getValue(this) + (SCIModel.antioxLevel - a)));
		oxinc = Math.max(0.0, (0.75 - SCIModel.oxygen.getValue(this)));
		if ((oxinc > 0.0))
		{
			SCIModel.oxidase.setValue(this, (SCIModel.oxidase.getValue(this) + 0.01));
		}
		if (((SCIModel.oxidase.getValue(this) > 0.0) && (SCIModel.oxygen.getValue(this) > 0.0)))
		{
			double rxnRate = 0;
			double radinc = 0;
			
			rxnRate = (SCIModel.oxygen.getValue(this) * SCIModel.oxidase.getValue(this));
			radinc = (Math.min(SCIModel.oxygen.getValue(this), rxnRate) * 0.1);
			SCIModel.radical.setValue(this, (SCIModel.radical.getValue(this) + radinc));
		}
		if (((SCIModel.antiox.getValue(this) > 0.0) && (SCIModel.radical.getValue(this) > 0.0)))
		{
			double radneut = 0;
			double rr = 0;
			
			rr = (SCIModel.antiox.getValue(this) * SCIModel.radical.getValue(this));
			radneut = Math.min(rr, SCIModel.radical.getValue(this));
			SCIModel.radical.setValue(this, (SCIModel.radical.getValue(this) - radneut));
			if ((radneut > SCIModel.antiox.getValue(this)))
			{
				SCIModel.antiox.setValue(this, 0.0);
			}
			else
			{
				SCIModel.antiox.setValue(this, (SCIModel.antiox.getValue(this) - radneut));
			}
		}
		if (((SCIModel.antiDamps.getValue(this) > 0.0) && (SCIModel.dangerSignal.getValue(this) > 0.0)))
		{
			double antibind = 0;
			double dampsneut = 0;
			
			dampsneut = Math.min(SCIModel.antiDamps.getValue(this), SCIModel.dangerSignal.getValue(this));
			antibind = RandomHelper.random(1.0);
			if ((antibind > SCIModel.dampsBind))
			{
				SCIModel.dangerSignal.setValue(this, (SCIModel.dangerSignal.getValue(this) - dampsneut));
				SCIModel.antiDamps.setValue(this, (SCIModel.antiDamps.getValue(this) - dampsneut));
			}
		}
		SCIModel.injuryIndex.setValue(this, (SCIModel.injuryIndex.getValue(this) + (SCIModel.radical.getValue(this) * SCIModel.radicalInjury)));
		if ((SCIModel.injuryIndex.getValue(this) > SCIModel.injuryThreshhold))
		{
			this.life *= 0.1;
		}
		if ((SCIModel.oxygen.getValue(this) > 1.0))
		{
			ox = 1.0;
		}
		else
		{
			ox = SCIModel.oxygen.getValue(this);
		}
		offset = Observer.getDefaultSpace().getVector(this.originalPosition, this.getPosition());
		this.life -= (((this.force.dot(this.force)) * SCIModel.forceEpithelial) * 0.1);
		this.life -= ((SCIModel.tnfEpithelial * SCIModel.TNF.getValue(this)) + ((1.0 - ox) * SCIModel.o2Epithelial));
		this.life += (((SCIModel.tgfEpithelial * SCIModel.TGF.getValue(this)) * this.heal) * SCIModel.oxygen.getValue(this.getPosition()));
		this.setColor();
		if ((this.life > 0.1))
		{
			this.mass = (100.0 / this.life);
		}
		else
		{
			this.mass = 1000.0;
		}
		if ((this.life < 0.0))
		{
			SCIModel.damage += 1.0;
			this.life = 0.0;
			this.alive = false;
			this.setColor(SpaceAgent.WHITE);
			SCIModel.TotForce.setValue(this, 0.0);
			this.die();
			return;
		}
		else
		{
			if ((this.life > 100.0))
			{
				this.life = 100.0;
			}
			if ((this.life < 100.0))
			{
				SCIModel.damage += ((100.0 - this.life) / 100.0);
			}
		}
		SCIModel.tissueHealth += this.life;
		SCIModel.Velo.setValue(this, (SCIModel.Velo.getValue(this) + this.velocity.x));
	}
	
}
