# Supplementary material for: A Computational, Tissue-Realistic Model of Pressure Ulcer Formation in Individuals with Spinal Cord Injury
Source: PLoS Comput Biol. 2015 Jun 25;11(6):e1004309. doi: 10.1371/journal.pcbi.1004309 (PMC4482429; doi:10.1371/journal.pcbi.1004309)
Supplement: S1 Code — (ZIP) [file pcbi.1004309.s002.zip › PUABM/output/SCIRIS2/FixedPhysAgent.java]

package SCIRIS2;

import java.util.ArrayList;
import java.io.*;
import org.spark.core.*;
import org.spark.data.*;
import org.spark.space.*;
import org.spark.utils.*;
import org.spark.math.*;

public class FixedPhysAgent extends PhysAgent
{
	
	
	public void _init()
	{
	}
	
	public  FixedPhysAgent(double radius, int shape)
	{
		super(radius, shape);
		_init();
		_createFixedPhysAgent();
	}
	
	public  FixedPhysAgent()
	{
		_init();
		_createFixedPhysAgent();
	}
	
	public void _createFixedPhysAgent()
	{
		this.setColor(SpaceAgent.BLACK);
	}
	
	public void makeStep(double dt)
	{
	}
	
	public void applyForce(Vector f)
	{
	}
	
}
