# Supplementary material for: A Computational, Tissue-Realistic Model of Pressure Ulcer Formation in Individuals with Spinal Cord Injury
Source: PLoS Comput Biol. 2015 Jun 25;11(6):e1004309. doi: 10.1371/journal.pcbi.1004309 (PMC4482429; doi:10.1371/journal.pcbi.1004309)
Supplement: S1 Code — (ZIP) [file pcbi.1004309.s002.zip › PUABM/output/SCIRIS2/Macrophage.java]

package SCIRIS2;

import java.util.ArrayList;
import java.io.*;
import org.spark.core.*;
import org.spark.data.*;
import org.spark.space.*;
import org.spark.utils.*;
import org.spark.math.*;

public class Macrophage extends CellAgent
{
	protected double state = 0;
	
	
	public void _init()
	{
	}
	
	public  Macrophage(double radius, int shape)
	{
		super(radius, shape);
		_init();
		_createMacrophage();
	}
	
	public  Macrophage()
	{
		_init();
		_createMacrophage();
	}
	
	public void _createMacrophage()
	{
		((CircleNode) this.getNode()).setRadius(0.2);
		this.setColor(SpaceAgent.BLUE);
		this.age = Math.floor(RandomHelper.random(100.0, 150.0));
		this.state = 0.0;
	}
	
	public void step(SimulationTime time)
	{
		if ((SCIModel.steroid.getValue(this) > SCIModel.macSteroidToxicity))
		{
			if ((this.state == 1.0))
			{
				SCIModel.activatedMacrophages1 -= 1.0;
			}
			if ((this.state == 2.0))
			{
				SCIModel.activatedMacrophages2 -= 1.0;
			}
			this.die();
			return;
		}
		else
		{
			double g = 0;
			double n = 0;
			double temp = 0;
			double i = 0;
			
			this.wiggle(45.0);
			this.jump((SCIModel.macrophageSpeed / 3.0));
			temp = RandomHelper.random(1.0);
			if ((temp < 0.5))
			{
				this.sniff(SCIModel.TGF, (SCIModel.macrophageSpeed / 10.0));
			}
			else
			{
				if ((temp < 0.8))
				{
					this.sniff(SCIModel.TNF, (SCIModel.macrophageSpeed / 10.0));
				}
				else
				{
					this.sniff(SCIModel.IL1B, (SCIModel.macrophageSpeed / 10.0));
				}
			}
			n = SCIModel.TNF.getValue(this);
			g = SCIModel.TGF.getValue(this);
			i = SCIModel.IL1B.getValue(this);
			if (((this.state != 1.0) && ((n > SCIModel.tnfMacActivation) || (i > SCIModel.il1MacActivation))))
			{
				if ((RandomHelper.random(1.0) < (1.0 / (1.0 + i))))
				{
					if ((this.state == 2.0))
					{
						SCIModel.activatedMacrophages2 -= 1.0;
					}
					this.state = 1.0;
					SCIModel.activatedMacrophages1 += 1.0;
					this.setColor(SpaceAgent.RED);
				}
			}
			if (((this.state != 2.0) && ((g > SCIModel.tgfMacActivation) || (i > SCIModel.il1M2Activation))))
			{
				if ((RandomHelper.random(1.0) < (1.0 / (1.0 + g))))
				{
					if ((this.state == 1.0))
					{
						SCIModel.activatedMacrophages1 -= 1.0;
					}
					this.state = 2.0;
					SCIModel.activatedMacrophages2 += 1.0;
					this.setColor(SpaceAgent.GREEN);
				}
			}
			if ((this.state == 1.0))
			{
				SCIModel.IL1B.addValue(this, SCIModel.il1ProductionMac);
			}
			else
			{
				if ((this.state == 2.0))
				{
					SCIModel.TGF.addValue(this, SCIModel.tgfProductionMac);
				}
			}
			this.age -= 1.0;
			if ((this.age < 0.0))
			{
				if ((this.state == 1.0))
				{
					SCIModel.activatedMacrophages1 -= 1.0;
				}
				if ((this.state == 2.0))
				{
					SCIModel.activatedMacrophages2 -= 1.0;
				}
				this.die();
				return;
			}
		}
	}
	
}
