# Supplementary material for: A Computational, Tissue-Realistic Model of Pressure Ulcer Formation in Individuals with Spinal Cord Injury
Source: PLoS Comput Biol. 2015 Jun 25;11(6):e1004309. doi: 10.1371/journal.pcbi.1004309 (PMC4482429; doi:10.1371/journal.pcbi.1004309)
Supplement: S1 Code — (ZIP) [file pcbi.1004309.s002.zip › PUABM/output/SCIRIS2/Neutrophil.java]

package SCIRIS2;

import java.util.ArrayList;
import java.io.*;
import org.spark.core.*;
import org.spark.data.*;
import org.spark.space.*;
import org.spark.utils.*;
import org.spark.math.*;

public class Neutrophil extends CellAgent
{
	protected double Nstate = 0;
	
	
	public void _init()
	{
	}
	
	public  Neutrophil(double radius, int shape)
	{
		super(radius, shape);
		_init();
		_createNeutrophil();
	}
	
	public  Neutrophil()
	{
		_init();
		_createNeutrophil();
	}
	
	public void _createNeutrophil()
	{
		((CircleNode) this.getNode()).setRadius(0.15);
		this.setColor(SpaceAgent.YELLOW);
		this.age = Math.floor(RandomHelper.random(10.0, 20.0));
		this.Nstate = 0.0;
	}
	
	public void step(SimulationTime time)
	{
		if ((SCIModel.steroid.getValue(this) > SCIModel.pmnSteroidToxicity))
		{
			SCIModel.radical.setValue(this, (SCIModel.radical.getValue(this) + 0.001));
			if ((this.Nstate == 1.0))
			{
				SCIModel.activatedNeutrophils -= 1.0;
			}
			this.die();
			return;
		}
		else
		{
			double d = 0;
			
			this.wiggle(45.0);
			this.jump((SCIModel.macrophageSpeed * 3.0));
			this.sniff(SCIModel.dangerSignal, (SCIModel.macrophageSpeed * SCIModel.pmnAttract));
			d = SCIModel.dangerSignal.getValue(this);
			if ((d >= SCIModel.dangerPmnActivation))
			{
				if ((this.Nstate == 0.0))
				{
					double BonusLife = 0;
					
					this.Nstate = 1.0;
					BonusLife = Math.floor(RandomHelper.random(5.0, 15.0));
					this.age += BonusLife;
					SCIModel.activatedNeutrophils += 1.0;
					this.setColor(SpaceAgent.BLACK);
				}
			}
			if ((this.Nstate == 1.0))
			{
				this.activePmnStep();
			}
			else
			{
				if ((SCIModel.TGF.getValue(this) < 0.001))
				{
					double nbrs = 0;
					double localLife = 0;
					
					localLife = 0.0;
					nbrs = 0.0;
					ArrayList<EpithelialCell> _result = Observer.getDefaultSpace().getAgentsOfKind(this.getPosition(), 1.0, EpithelialCell.class);
					if (_result != null)
					{
						for (int _i = 0; _i < _result.size(); _i++)
						{
							EpithelialCell __agent5 = _result.get(_i);
							localLife += __agent5.life;
							nbrs += 1.0;
						}
					}
					if (((localLife / nbrs) < 90.0))
					{
						this.Nstate = 1.0;
						SCIModel.activatedNeutrophils += 1.0;
						this.setColor(SpaceAgent.GREY);
					}
				}
			}
			this.age -= 1.0;
			if ((this.age < 0.0))
			{
				SCIModel.radical.setValue(this, (SCIModel.radical.getValue(this) + 0.001));
				if ((this.Nstate == 1.0))
				{
					SCIModel.activatedNeutrophils -= 1.0;
				}
				this.die();
				return;
			}
		}
	}
	
	public void activePmnStep()
	{
		SCIModel.TNF.addValue(this, (((SCIModel.tnfProductionMac * 2.0) * (1.0 + SCIModel.TNF.getValue(this))) / (1.0 + SCIModel.TGF.getValue(this))));
	}
	
}
