# Supplementary material for: A Computational, Tissue-Realistic Model of Pressure Ulcer Formation in Individuals with Spinal Cord Injury
Source: PLoS Comput Biol. 2015 Jun 25;11(6):e1004309. doi: 10.1371/journal.pcbi.1004309 (PMC4482429; doi:10.1371/journal.pcbi.1004309)
Supplement: S1 Code — (ZIP) [file pcbi.1004309.s002.zip › PUABM/output/SCIRIS2/SCIModel.java]

package SCIRIS2;

import java.util.ArrayList;
import java.io.*;
import org.spark.core.*;
import org.spark.data.*;
import org.spark.space.*;
import org.spark.utils.*;
import org.spark.math.*;

public class SCIModel extends SparkModel
{
	public static Grid oxygen = null;
	public static Grid PMN = null;
	public static Grid PMNAge = null;
	public static Grid PMNState = null;
	public static Grid Mac = null;
	public static Grid MacAge = null;
	public static Grid MacState1 = null;
	public static Grid MacState2 = null;
	public static Grid BVRad = null;
	public static Grid Tissue = null;
	public static Grid DAMPLow = null;
	public static Grid TNFLow = null;
	public static Grid TGFLow = null;
	public static Grid IL1Low = null;
	public static Grid O2Low = null;
	public static Grid OxiLow = null;
	public static Grid ROSLow = null;
	public static Grid TNF = null;
	public static Grid IL1B = null;
	public static Grid TGF = null;
	public static Grid pressure = null;
	public static Grid oxidase = null;
	public static Grid radical = null;
	public static Grid antiox = null;
	public static Grid injuryIndex = null;
	public static Grid dangerSignal = null;
	public static Grid antiDamps = null;
	public static Grid chemokines = null;
	public static Grid steroid = null;
	public static Grid TotForce = null;
	public static Grid Velo = null;
	public static double shearForce = 0;
	public static double forceInterval = 0;
	public static double shearSize = 0;
	public static double radicalInjury = 0;
	public static double injuryThreshhold = 0;
	public static double initialPressure = 0;
	public static double pressureInterval = 0;
	public static double antioxLevel = 0;
	public static double initialInjury = 0;
	public static double injuryRadius = 0;
	public static double tnfProductionMac = 0;
	public static double il1ProductionMac = 0;
	public static double tgfProductionMac = 0;
	public static double macrophageProduction = 0;
	public static double neutrophilProduction = 0;
	public static double oxygenProduction = 0;
	public static double oxygenDiff = 0;
	public static double steroidOnset = 0;
	public static double steroidDose = 0;
	public static double antidampsOnset = 0;
	public static double antidampsReapply = 0;
	public static double antidampsDose = 0;
	public static double dampsBind = 0;
	public static double dampsClear = 0;
	public static double macSteroidToxicity = 0;
	public static double pmnSteroidToxicity = 0;
	public static double macrophageSpeed = 0;
	public static double pmnAttract = 0;
	public static double healingRate = 0;
	public static double forceEpithelial = 0;
	public static double tnfEpithelial = 0;
	public static double tgfEpithelial = 0;
	public static double o2Epithelial = 0;
	public static double tnfMacActivation = 0;
	public static double tgfMacActivation = 0;
	public static double il1MacActivation = 0;
	public static double il1M2Activation = 0;
	public static double dangerMacActivation = 0;
	public static double dangerPmnActivation = 0;
	public static double velocityCoefficient = 0;
	public static double collisionCoefficient = 0;
	public static double dt = 0;
	public static double springCoefficient = 0;
	public static double simulationNumber = 0;
	public static double tissueHealth = 0;
	public static double activatedMacrophages1 = 0;
	public static double activatedMacrophages2 = 0;
	public static double activatedNeutrophils = 0;
	public static double totalPressure = 0;
	public static double totalOxygen = 0;
	public static double epithelialNumber = 0;
	public static double bloodFlow = 0;
	public static double totalTnf = 0;
	public static double totalIL1 = 0;
	public static double totalTgf = 0;
	public static double totalDanger = 0;
	public static double totalAntiox = 0;
	public static double totalRadical = 0;
	public static double totalOxidase = 0;
	public static double damage = 0;
	public static double totalAntidamps = 0;
	protected boolean flag = false;
	protected boolean applyPressure = false;
	protected String dataFile = "";
	
	
	public void _init()
	{
		SCIModel.oxygen = Observer.getDefaultSpace().addDataLayer("oxygen", GridFactory.createGrid((int)(((BoundedSpace) Observer.getDefaultSpace()).getXSize()), (int)(((BoundedSpace) Observer.getDefaultSpace()).getYSize())));
		SCIModel.PMN = Observer.getDefaultSpace().addDataLayer("PMN", GridFactory.createGrid((int)(10.0), (int)(10.0)));
		SCIModel.PMNAge = Observer.getDefaultSpace().addDataLayer("PMN-age", GridFactory.createGrid((int)(10.0), (int)(10.0)));
		SCIModel.PMNState = Observer.getDefaultSpace().addDataLayer("PMN-state", GridFactory.createGrid((int)(10.0), (int)(10.0)));
		SCIModel.Mac = Observer.getDefaultSpace().addDataLayer("Mac", GridFactory.createGrid((int)(10.0), (int)(10.0)));
		SCIModel.MacAge = Observer.getDefaultSpace().addDataLayer("Mac-age", GridFactory.createGrid((int)(10.0), (int)(10.0)));
		SCIModel.MacState1 = Observer.getDefaultSpace().addDataLayer("Mac-state1", GridFactory.createGrid((int)(10.0), (int)(10.0)));
		SCIModel.MacState2 = Observer.getDefaultSpace().addDataLayer("Mac-state2", GridFactory.createGrid((int)(10.0), (int)(10.0)));
		SCIModel.BVRad = Observer.getDefaultSpace().addDataLayer("BV-rad", GridFactory.createGrid((int)(10.0), (int)(10.0)));
		SCIModel.Tissue = Observer.getDefaultSpace().addDataLayer("Tissue", GridFactory.createGrid((int)(10.0), (int)(10.0)));
		SCIModel.DAMPLow = Observer.getDefaultSpace().addDataLayer("DAMP-low", GridFactory.createGrid((int)(10.0), (int)(10.0)));
		SCIModel.TNFLow = Observer.getDefaultSpace().addDataLayer("TNF-low", GridFactory.createGrid((int)(10.0), (int)(10.0)));
		SCIModel.TGFLow = Observer.getDefaultSpace().addDataLayer("TGF-low", GridFactory.createGrid((int)(10.0), (int)(10.0)));
		SCIModel.IL1Low = Observer.getDefaultSpace().addDataLayer("IL1-low", GridFactory.createGrid((int)(10.0), (int)(10.0)));
		SCIModel.O2Low = Observer.getDefaultSpace().addDataLayer("O2-low", GridFactory.createGrid((int)(10.0), (int)(10.0)));
		SCIModel.OxiLow = Observer.getDefaultSpace().addDataLayer("Oxi-low", GridFactory.createGrid((int)(10.0), (int)(10.0)));
		SCIModel.ROSLow = Observer.getDefaultSpace().addDataLayer("ROS-low", GridFactory.createGrid((int)(10.0), (int)(10.0)));
		SCIModel.TNF = Observer.getDefaultSpace().addDataLayer("TNF", GridFactory.createGrid((int)(((BoundedSpace) Observer.getDefaultSpace()).getXSize()), (int)(((BoundedSpace) Observer.getDefaultSpace()).getYSize())));
		SCIModel.IL1B = Observer.getDefaultSpace().addDataLayer("IL-1B", GridFactory.createGrid((int)(((BoundedSpace) Observer.getDefaultSpace()).getXSize()), (int)(((BoundedSpace) Observer.getDefaultSpace()).getYSize())));
		SCIModel.TGF = Observer.getDefaultSpace().addDataLayer("TGF", GridFactory.createGrid((int)(((BoundedSpace) Observer.getDefaultSpace()).getXSize()), (int)(((BoundedSpace) Observer.getDefaultSpace()).getYSize())));
		SCIModel.pressure = Observer.getDefaultSpace().addDataLayer("pressure", GridFactory.createGrid((int)(((BoundedSpace) Observer.getDefaultSpace()).getXSize()), (int)(((BoundedSpace) Observer.getDefaultSpace()).getYSize())));
		SCIModel.oxidase = Observer.getDefaultSpace().addDataLayer("oxidase", GridFactory.createGrid((int)(((BoundedSpace) Observer.getDefaultSpace()).getXSize()), (int)(((BoundedSpace) Observer.getDefaultSpace()).getYSize())));
		SCIModel.radical = Observer.getDefaultSpace().addDataLayer("radical", GridFactory.createGrid((int)(((BoundedSpace) Observer.getDefaultSpace()).getXSize()), (int)(((BoundedSpace) Observer.getDefaultSpace()).getYSize())));
		SCIModel.antiox = Observer.getDefaultSpace().addDataLayer("antiox", GridFactory.createGrid((int)(((BoundedSpace) Observer.getDefaultSpace()).getXSize()), (int)(((BoundedSpace) Observer.getDefaultSpace()).getYSize())));
		SCIModel.injuryIndex = Observer.getDefaultSpace().addDataLayer("injury-index", GridFactory.createGrid((int)(((BoundedSpace) Observer.getDefaultSpace()).getXSize()), (int)(((BoundedSpace) Observer.getDefaultSpace()).getYSize())));
		SCIModel.dangerSignal = Observer.getDefaultSpace().addDataLayer("danger-signal", GridFactory.createGrid((int)(((BoundedSpace) Observer.getDefaultSpace()).getXSize()), (int)(((BoundedSpace) Observer.getDefaultSpace()).getYSize())));
		SCIModel.antiDamps = Observer.getDefaultSpace().addDataLayer("anti-damps", GridFactory.createGrid((int)(((BoundedSpace) Observer.getDefaultSpace()).getXSize()), (int)(((BoundedSpace) Observer.getDefaultSpace()).getYSize())));
		SCIModel.chemokines = Observer.getDefaultSpace().addDataLayer("chemokines", GridFactory.createGrid((int)(((BoundedSpace) Observer.getDefaultSpace()).getXSize()), (int)(((BoundedSpace) Observer.getDefaultSpace()).getYSize())));
		SCIModel.steroid = Observer.getDefaultSpace().addDataLayer("steroid", GridFactory.createGrid((int)(((BoundedSpace) Observer.getDefaultSpace()).getXSize()), (int)(((BoundedSpace) Observer.getDefaultSpace()).getYSize())));
		SCIModel.TotForce = Observer.getDefaultSpace().addDataLayer("TotForce", GridFactory.createGrid((int)(((BoundedSpace) Observer.getDefaultSpace()).getXSize()), (int)(((BoundedSpace) Observer.getDefaultSpace()).getYSize())));
		SCIModel.Velo = Observer.getDefaultSpace().addDataLayer("Velo", GridFactory.createGrid((int)(((BoundedSpace) Observer.getDefaultSpace()).getXSize()), (int)(((BoundedSpace) Observer.getDefaultSpace()).getYSize())));
		SCIModel.tissueHealth = 0.0;
		SCIModel.activatedMacrophages1 = 0.0;
		SCIModel.activatedMacrophages2 = 0.0;
		SCIModel.activatedNeutrophils = 0.0;
		this.flag = false;
		this.applyPressure = false;
	}
	
	public boolean begin(long tick)
	{
		SCIModel.tissueHealth = 0.0;
		SCIModel.damage = 0.0;
		ArrayList<PhysAgent> _result = Observer.getInstance().getAgentsListOfKind(PhysAgent.class);
		if (_result != null)
		{
			for (int _i = 0; _i < _result.size(); _i++)
			{
				PhysAgent __agent2 = _result.get(_i);
				if (((((__agent2.getPosition().x > ((-SCIModel.shearSize) / 2.0)) && (__agent2.getPosition().x < (SCIModel.shearSize / 2.0))) && (__agent2.getPosition().y > ((-SCIModel.shearSize) / 4.0))) && (__agent2.getPosition().y < (SCIModel.shearSize / 4.0))))
				{
					Vector f = new Vector();
					
					if (this.flag)
					{
						f = (new Vector(1.0, 0.0, 0.0));
					}
					else
					{
						f = (new Vector(0.0, 0.0, 0.0));
					}
					__agent2.applyForce((new Vector(f)).mul(SCIModel.shearForce));
				}
			}
		}
		return false;
	}
	
	public boolean end(long tick)
	{
		Vector vertB = new Vector();
		Vector vertA = new Vector();
		double sOver2 = 0;
		Vector vertC = new Vector();
		double xBdry = 0;
		double a = 0;
		double xm = 0;
		double rad = 0;
		
		SCIModel.TNF.diffuse(0.9);
		SCIModel.TGF.diffuse(0.9);
		SCIModel.IL1B.diffuse(0.9);
		SCIModel.oxygen.diffuse(0.9);
		SCIModel.dangerSignal.diffuse(0.9);
		SCIModel.antiDamps.diffuse(0.9);
		SCIModel.radical.diffuse(0.3);
		SCIModel.chemokines.diffuse(0.5);
		SCIModel.steroid.diffuse(0.9);
		SCIModel.oxygen.diffuse(SCIModel.oxygenDiff);
		SCIModel.TNF.diffuse(0.9);
		SCIModel.TGF.diffuse(0.9);
		SCIModel.IL1B.diffuse(0.9);
		SCIModel.oxygen.diffuse(0.9);
		SCIModel.dangerSignal.diffuse(0.9);
		SCIModel.antiDamps.diffuse(0.9);
		SCIModel.radical.diffuse(0.3);
		SCIModel.chemokines.diffuse(0.5);
		SCIModel.steroid.diffuse(0.9);
		SCIModel.oxygen.diffuse(SCIModel.oxygenDiff);
		SCIModel.TNF.multiply(0.85);
		SCIModel.TGF.multiply(0.85);
		SCIModel.IL1B.multiply(0.85);
		SCIModel.oxygen.multiply(0.95);
		SCIModel.dangerSignal.multiply(0.95);
		SCIModel.oxidase.multiply(0.75);
		SCIModel.radical.multiply(0.85);
		SCIModel.antiox.multiply(0.85);
		SCIModel.steroid.multiply(0.85);
		SCIModel.antiDamps.multiply(SCIModel.dampsClear);
		if (((tick % SCIModel.forceInterval) == 0.0))
		{
			this.flag = (!this.flag);
		}
		xm = ((BoundedSpace) Observer.getDefaultSpace()).getXMax();
		rad = (xm / 4.0);
		sOver2 = ((3.0 * xm) / (8.0 * Math.sqrt(3.0)));
		xBdry = (xm / 8.0);
		vertA = (new Vector((-xBdry), sOver2, 0.0));
		vertB = (new Vector(rad, 0.0, 0.0));
		vertC = (new Vector((-xBdry), (-sOver2), 0.0));
		if ((SCIModel.pressureInterval == 0.0))
		{
			SCIModel.pressure.setValue(SCIModel.initialPressure);
		}
		else
		{
			if (((tick % SCIModel.pressureInterval) == 0.0))
			{
				if ((!this.applyPressure))
				{
					SCIModel.pressure.setValue(0.0);
					double _tmpto1 = xm;
					double _tmpstep1 = 1.0;
					
					for (double x = ((BoundedSpace) Observer.getDefaultSpace()).getXMin(); x <= _tmpto1; x += _tmpstep1)
					{
						
						double _tmpto = ((BoundedSpace) Observer.getDefaultSpace()).getYMax();
						double _tmpstep = 1.0;
						
						for (double y = ((BoundedSpace) Observer.getDefaultSpace()).getYMin(); y <= _tmpto; y += _tmpstep)
						{
							double planeBC = 0;
							Vector v = new Vector();
							double planeCA = 0;
							double r = 0;
							double planeAB = 0;
							
							v = (new Vector(x, y, 0.0));
							r = Math.pow((Math.pow(x, 2.0) + Math.pow(y, 2.0)), 0.5);
							planeAB = (((vertA.x - v.x) * (vertB.y - v.y)) - ((vertB.x - v.x) * (vertA.y - v.y)));
							planeBC = (((vertB.x - v.x) * (vertC.y - v.y)) - ((vertC.x - v.x) * (vertB.y - v.y)));
							planeCA = (((vertC.x - v.x) * (vertA.y - v.y)) - ((vertA.x - v.x) * (vertC.y - v.y)));
							if ((r <= (xm / 4.0)))
							{
								SCIModel.pressure.setValue(v, SCIModel.initialPressure);
							}
							else
							{
								double d = 0;
								
								d = Math.pow((r - (xm / 10.0)), 0.5);
								SCIModel.pressure.setValue(v, (SCIModel.initialPressure * Math.exp((-0.5 * d))));
							}
						}
					}
					this.applyPressure = (!this.applyPressure);
				}
				else
				{
					SCIModel.pressure.setValue(0.0);
					this.applyPressure = (!this.applyPressure);
				}
			}
		}
		ArrayList<PhysAgent> _result = Observer.getInstance().getAgentsListOfKind(PhysAgent.class);
		if (_result != null)
		{
			for (int _i = 0; _i < _result.size(); _i++)
			{
				PhysAgent __agent2 = _result.get(_i);
				__agent2.makeStep(SCIModel.dt);
			}
		}
		SCIModel.totalTnf = SCIModel.TNF.getTotalNumber();
		SCIModel.totalIL1 = SCIModel.IL1B.getTotalNumber();
		SCIModel.totalTgf = SCIModel.TGF.getTotalNumber();
		SCIModel.totalDanger = SCIModel.dangerSignal.getTotalNumber();
		SCIModel.totalAntiox = SCIModel.antiox.getTotalNumber();
		SCIModel.totalOxidase = SCIModel.oxidase.getTotalNumber();
		SCIModel.totalRadical = SCIModel.radical.getTotalNumber();
		SCIModel.totalAntidamps = SCIModel.antiDamps.getTotalNumber();
		SCIModel.totalPressure = SCIModel.pressure.getTotalNumber();
		SCIModel.totalOxygen = SCIModel.oxygen.getTotalNumber();
		SCIModel.epithelialNumber = Observer.getInstance().getAgentsNumber(EpithelialCell.class);
		a = 0.0;
		ArrayList<BloodVessel> _result1 = Observer.getInstance().getAgentsList(BloodVessel.class);
		if (_result1 != null)
		{
			for (int _i1 = 0; _i1 < _result1.size(); _i1++)
			{
				BloodVessel __agent2 = _result1.get(_i1);
				a += __agent2.getNode().getRelativeSize();
			}
		}
		SCIModel.bloodFlow = a;
		return false;
	}
	
	public void setup()
	{
		StandardSpace __space = new StandardSpace(-40.0, 40.0, -40.0, 40.0, true, true);
		Observer.getInstance().addSpace("space", __space);
		_init();
		double _tmpto1 = ((BoundedSpace) Observer.getDefaultSpace()).getXMax();
		double _tmpstep1 = 1.0;
		
		for (double x = ((BoundedSpace) Observer.getDefaultSpace()).getXMin(); x <= _tmpto1; x += _tmpstep1)
		{
			
			double _tmpto = ((BoundedSpace) Observer.getDefaultSpace()).getYMax();
			double _tmpstep = 1.0;
			
			for (double y = ((BoundedSpace) Observer.getDefaultSpace()).getYMin(); y <= _tmpto; y += _tmpstep)
			{
				double r = 0;
				EpithelialCell cell = null;
				FixedPhysAgent fixedCell = null;
				Vector pos = new Vector();
				
				EpithelialCell _object = new EpithelialCell();
				cell = _object;
				FixedPhysAgent _object1 = new FixedPhysAgent();
				fixedCell = _object1;
				r = Math.pow((Math.pow(x, 2.0) + Math.pow(y, 2.0)), 0.5);
				if ((r <= SCIModel.injuryRadius))
				{
					cell.life = (100.0 - SCIModel.initialInjury);
				}
				((CircleNode) cell.getNode()).setRadius(0.8);
				pos = (new Vector(x, y, 0.0));
				cell.jump(pos);
				cell.originalPosition = pos;
				fixedCell.jump(cell.getPosition());
				Spring _object2 = new Spring();
				if (_object2 != null)
				{
					Spring __agent4 = _object2;
					__agent4.init(cell, fixedCell, SCIModel.springCoefficient);
				}
			}
		}
		ArrayList<EpithelialCell> _result = Observer.getInstance().getAgentsList(EpithelialCell.class);
		if (_result != null)
		{
			for (int _i2 = 0; _i2 < _result.size(); _i2++)
			{
				EpithelialCell __agent2 = _result.get(_i2);
				ArrayList<EpithelialCell> _list = new ArrayList<EpithelialCell>(8);
				Space _space = Observer.getDefaultSpace();
				
				for (int _i = -1; _i < 2; _i++)
				{
					for (int _j = -1; _j < 2; _j++)
					{
						if (_i == 0 && _j == 0) continue;
						Vector _pos = __agent2.getPosition().add(new Vector(_i, _j, 0));
						_list.addAll(_space.getAgents(_pos, 0, EpithelialCell.class));
					}
				}
				if (_list != null)
				{
					for (int _i1 = 0; _i1 < _list.size(); _i1++)
					{
						EpithelialCell __agent3 = _list.get(_i1);
						Spring _object3 = new Spring();
						_object3.init(__agent3, __agent2, SCIModel.springCoefficient);
					}
				}
			}
		}
		SCIModel.oxygen.setValue(1.0);
		double _tmpto3 = (((BoundedSpace) Observer.getDefaultSpace()).getXMax() - 2.0);
		double _tmpstep3 = 1.0;
		
		for (double x = ((BoundedSpace) Observer.getDefaultSpace()).getXMin(); x <= _tmpto3; x += _tmpstep3)
		{
			
			double _tmpto2 = (((BoundedSpace) Observer.getDefaultSpace()).getYMax() - 2.0);
			double _tmpstep2 = 1.0;
			
			for (double y = ((BoundedSpace) Observer.getDefaultSpace()).getYMin(); y <= _tmpto2; y += _tmpstep2)
			{
				
				if (((((x % 5.0) == 0.0) || ((x + 1.0) == ((BoundedSpace) Observer.getDefaultSpace()).getXMax())) && (((y % 5.0) == 0.0) || ((y + 1.0) == ((BoundedSpace) Observer.getDefaultSpace()).getYMax()))))
				{
					BloodVessel _object4 = new BloodVessel();
					if (_object4 != null)
					{
						BloodVessel __agent5 = _object4;
						__agent5.jump((new Vector((x + 0.5), (y + 0.5), 0.0)));
					}
				}
			}
		}
	}
	
	
	
	
	
	
	
	
	
	
	
	
	
	
	
	
	
	
	
	
	
	
	
	
	
	
	
	
	
	
	
	
	
	public static double get_shearForce()
	{
		return shearForce;
	}
	
	public static void set_shearForce(Double value)
	{
		shearForce = value;
	}
	
	public static double get_forceInterval()
	{
		return forceInterval;
	}
	
	public static void set_forceInterval(Double value)
	{
		forceInterval = value;
	}
	
	public static double get_shearSize()
	{
		return shearSize;
	}
	
	public static void set_shearSize(Double value)
	{
		shearSize = value;
	}
	
	public static double get_radicalInjury()
	{
		return radicalInjury;
	}
	
	public static void set_radicalInjury(Double value)
	{
		radicalInjury = value;
	}
	
	public static double get_injuryThreshhold()
	{
		return injuryThreshhold;
	}
	
	public static void set_injuryThreshhold(Double value)
	{
		injuryThreshhold = value;
	}
	
	public static double get_initialPressure()
	{
		return initialPressure;
	}
	
	public static void set_initialPressure(Double value)
	{
		initialPressure = value;
	}
	
	public static double get_pressureInterval()
	{
		return pressureInterval;
	}
	
	public static void set_pressureInterval(Double value)
	{
		pressureInterval = value;
	}
	
	public static double get_antioxLevel()
	{
		return antioxLevel;
	}
	
	public static void set_antioxLevel(Double value)
	{
		antioxLevel = value;
	}
	
	public static double get_initialInjury()
	{
		return initialInjury;
	}
	
	public static void set_initialInjury(Double value)
	{
		initialInjury = value;
	}
	
	public static double get_injuryRadius()
	{
		return injuryRadius;
	}
	
	public static void set_injuryRadius(Double value)
	{
		injuryRadius = value;
	}
	
	public static double get_tnfProductionMac()
	{
		return tnfProductionMac;
	}
	
	public static void set_tnfProductionMac(Double value)
	{
		tnfProductionMac = value;
	}
	
	public static double get_il1ProductionMac()
	{
		return il1ProductionMac;
	}
	
	public static void set_il1ProductionMac(Double value)
	{
		il1ProductionMac = value;
	}
	
	public static double get_tgfProductionMac()
	{
		return tgfProductionMac;
	}
	
	public static void set_tgfProductionMac(Double value)
	{
		tgfProductionMac = value;
	}
	
	public static double get_macrophageProduction()
	{
		return macrophageProduction;
	}
	
	public static void set_macrophageProduction(Double value)
	{
		macrophageProduction = value;
	}
	
	public static double get_neutrophilProduction()
	{
		return neutrophilProduction;
	}
	
	public static void set_neutrophilProduction(Double value)
	{
		neutrophilProduction = value;
	}
	
	public static double get_oxygenProduction()
	{
		return oxygenProduction;
	}
	
	public static void set_oxygenProduction(Double value)
	{
		oxygenProduction = value;
	}
	
	public static double get_oxygenDiff()
	{
		return oxygenDiff;
	}
	
	public static void set_oxygenDiff(Double value)
	{
		oxygenDiff = value;
	}
	
	public static double get_steroidOnset()
	{
		return steroidOnset;
	}
	
	public static void set_steroidOnset(Double value)
	{
		steroidOnset = value;
	}
	
	public static double get_steroidDose()
	{
		return steroidDose;
	}
	
	public static void set_steroidDose(Double value)
	{
		steroidDose = value;
	}
	
	public static double get_antidampsOnset()
	{
		return antidampsOnset;
	}
	
	public static void set_antidampsOnset(Double value)
	{
		antidampsOnset = value;
	}
	
	public static double get_antidampsReapply()
	{
		return antidampsReapply;
	}
	
	public static void set_antidampsReapply(Double value)
	{
		antidampsReapply = value;
	}
	
	public static double get_antidampsDose()
	{
		return antidampsDose;
	}
	
	public static void set_antidampsDose(Double value)
	{
		antidampsDose = value;
	}
	
	public static double get_dampsBind()
	{
		return dampsBind;
	}
	
	public static void set_dampsBind(Double value)
	{
		dampsBind = value;
	}
	
	public static double get_dampsClear()
	{
		return dampsClear;
	}
	
	public static void set_dampsClear(Double value)
	{
		dampsClear = value;
	}
	
	public static double get_macSteroidToxicity()
	{
		return macSteroidToxicity;
	}
	
	public static void set_macSteroidToxicity(Double value)
	{
		macSteroidToxicity = value;
	}
	
	public static double get_pmnSteroidToxicity()
	{
		return pmnSteroidToxicity;
	}
	
	public static void set_pmnSteroidToxicity(Double value)
	{
		pmnSteroidToxicity = value;
	}
	
	public static double get_macrophageSpeed()
	{
		return macrophageSpeed;
	}
	
	public static void set_macrophageSpeed(Double value)
	{
		macrophageSpeed = value;
	}
	
	public static double get_pmnAttract()
	{
		return pmnAttract;
	}
	
	public static void set_pmnAttract(Double value)
	{
		pmnAttract = value;
	}
	
	public static double get_healingRate()
	{
		return healingRate;
	}
	
	public static void set_healingRate(Double value)
	{
		healingRate = value;
	}
	
	public static double get_forceEpithelial()
	{
		return forceEpithelial;
	}
	
	public static void set_forceEpithelial(Double value)
	{
		forceEpithelial = value;
	}
	
	public static double get_tnfEpithelial()
	{
		return tnfEpithelial;
	}
	
	public static void set_tnfEpithelial(Double value)
	{
		tnfEpithelial = value;
	}
	
	public static double get_tgfEpithelial()
	{
		return tgfEpithelial;
	}
	
	public static void set_tgfEpithelial(Double value)
	{
		tgfEpithelial = value;
	}
	
	public static double get_o2Epithelial()
	{
		return o2Epithelial;
	}
	
	public static void set_o2Epithelial(Double value)
	{
		o2Epithelial = value;
	}
	
	public static double get_tnfMacActivation()
	{
		return tnfMacActivation;
	}
	
	public static void set_tnfMacActivation(Double value)
	{
		tnfMacActivation = value;
	}
	
	public static double get_tgfMacActivation()
	{
		return tgfMacActivation;
	}
	
	public static void set_tgfMacActivation(Double value)
	{
		tgfMacActivation = value;
	}
	
	public static double get_il1MacActivation()
	{
		return il1MacActivation;
	}
	
	public static void set_il1MacActivation(Double value)
	{
		il1MacActivation = value;
	}
	
	public static double get_il1M2Activation()
	{
		return il1M2Activation;
	}
	
	public static void set_il1M2Activation(Double value)
	{
		il1M2Activation = value;
	}
	
	public static double get_dangerMacActivation()
	{
		return dangerMacActivation;
	}
	
	public static void set_dangerMacActivation(Double value)
	{
		dangerMacActivation = value;
	}
	
	public static double get_dangerPmnActivation()
	{
		return dangerPmnActivation;
	}
	
	public static void set_dangerPmnActivation(Double value)
	{
		dangerPmnActivation = value;
	}
	
	public static double get_velocityCoefficient()
	{
		return velocityCoefficient;
	}
	
	public static void set_velocityCoefficient(Double value)
	{
		velocityCoefficient = value;
	}
	
	public static double get_collisionCoefficient()
	{
		return collisionCoefficient;
	}
	
	public static void set_collisionCoefficient(Double value)
	{
		collisionCoefficient = value;
	}
	
	public static double get_dt()
	{
		return dt;
	}
	
	public static void set_dt(Double value)
	{
		dt = value;
	}
	
	public static double get_springCoefficient()
	{
		return springCoefficient;
	}
	
	public static void set_springCoefficient(Double value)
	{
		springCoefficient = value;
	}
	
	public static double get_simulationNumber()
	{
		return simulationNumber;
	}
	
	public static void set_simulationNumber(Double value)
	{
		simulationNumber = value;
	}
	
	public static double get_tissueHealth()
	{
		return tissueHealth;
	}
	
	public static void set_tissueHealth(Double value)
	{
		tissueHealth = value;
	}
	
	public static double get_activatedMacrophages1()
	{
		return activatedMacrophages1;
	}
	
	public static void set_activatedMacrophages1(Double value)
	{
		activatedMacrophages1 = value;
	}
	
	public static double get_activatedMacrophages2()
	{
		return activatedMacrophages2;
	}
	
	public static void set_activatedMacrophages2(Double value)
	{
		activatedMacrophages2 = value;
	}
	
	public static double get_activatedNeutrophils()
	{
		return activatedNeutrophils;
	}
	
	public static void set_activatedNeutrophils(Double value)
	{
		activatedNeutrophils = value;
	}
	
	public static double get_totalPressure()
	{
		return totalPressure;
	}
	
	public static void set_totalPressure(Double value)
	{
		totalPressure = value;
	}
	
	public static double get_totalOxygen()
	{
		return totalOxygen;
	}
	
	public static void set_totalOxygen(Double value)
	{
		totalOxygen = value;
	}
	
	public static double get_epithelialNumber()
	{
		return epithelialNumber;
	}
	
	public static void set_epithelialNumber(Double value)
	{
		epithelialNumber = value;
	}
	
	public static double get_bloodFlow()
	{
		return bloodFlow;
	}
	
	public static void set_bloodFlow(Double value)
	{
		bloodFlow = value;
	}
	
	public static double get_totalTnf()
	{
		return totalTnf;
	}
	
	public static void set_totalTnf(Double value)
	{
		totalTnf = value;
	}
	
	public static double get_totalIL1()
	{
		return totalIL1;
	}
	
	public static void set_totalIL1(Double value)
	{
		totalIL1 = value;
	}
	
	public static double get_totalTgf()
	{
		return totalTgf;
	}
	
	public static void set_totalTgf(Double value)
	{
		totalTgf = value;
	}
	
	public static double get_totalDanger()
	{
		return totalDanger;
	}
	
	public static void set_totalDanger(Double value)
	{
		totalDanger = value;
	}
	
	public static double get_totalAntiox()
	{
		return totalAntiox;
	}
	
	public static void set_totalAntiox(Double value)
	{
		totalAntiox = value;
	}
	
	public static double get_totalRadical()
	{
		return totalRadical;
	}
	
	public static void set_totalRadical(Double value)
	{
		totalRadical = value;
	}
	
	public static double get_totalOxidase()
	{
		return totalOxidase;
	}
	
	public static void set_totalOxidase(Double value)
	{
		totalOxidase = value;
	}
	
	public static double get_damage()
	{
		return damage;
	}
	
	public static void set_damage(Double value)
	{
		damage = value;
	}
	
	public static double get_totalAntidamps()
	{
		return totalAntidamps;
	}
	
	public static void set_totalAntidamps(Double value)
	{
		totalAntidamps = value;
	}
}
