# Supplementary material for: A Computational, Tissue-Realistic Model of Pressure Ulcer Formation in Individuals with Spinal Cord Injury
Source: PLoS Comput Biol. 2015 Jun 25;11(6):e1004309. doi: 10.1371/journal.pcbi.1004309 (PMC4482429; doi:10.1371/journal.pcbi.1004309)
Supplement: S1 Code — (ZIP) [file pcbi.1004309.s002.zip › PUABM/PhysAgent.spark]

agent PhysAgent : SpaceAgent


var force : vector
var velocity : vector
var mass : double

; agents of the same group do not affect each other during collision
var group : double

; used for automatic group assignment
shared var group-counter

to create
	super 0.5 square
	color = green
	mass = 1
	
	group = group-counter
	group-counter += 1
end


to apply-collision-force [a : SpaceAgent]
		var d = position - a.position
		var dist = d.length
		
		; unstable?
		if dist < 1e-6 [dist = 1e-6]
		
		var r = radius + a.radius - dist
		
		; no intersection
		if r < 0 [ exit ]
		
		d *= r / dist * collision-coefficient
		force += d
end


to apply-collision-forces
	; Get space in which the agent exists
	var s = get-agent-space
	ask agents-here PhysAgent
	[
		if myself.group == group [ continue ]
		myself.apply-collision-force self
	]

end 


to integrate [dt]
	velocity += force * (dt / mass)
	move velocity * dt
end


to apply-force [f]
	force += f
end


to clear-forces
	force = <0,0,0>
end


to make-step [dt]
	if  collision-coefficient > 0
		[ apply-collision-forces ]

	integrate dt
	
	velocity *= velocity-coefficient
	clear-forces
end
