# Supplementary material for: A Computational, Tissue-Realistic Model of Pressure Ulcer Formation in Individuals with Spinal Cord Injury
Source: PLoS Comput Biol. 2015 Jun 25;11(6):e1004309. doi: 10.1371/journal.pcbi.1004309 (PMC4482429; doi:10.1371/journal.pcbi.1004309)
Supplement: S1 Code — (ZIP) [file pcbi.1004309.s002.zip › PUABM/PUABM_ReadMe.txt]

To run the PUABM:
0. SPARK requires Java. Make sure your version is current. 
1. Download SPARK version 1.2 beta from www.pitt.edu/~cirm/spark.
2. Open SPARK_Manager.jar
3. File --> Open Project --> Navigate to PUABM, Select "SCIRIS2 Project.xml"
4. Click Start
5. For SPARK documentation, see http://www.pitt.edu/~cirm/spark/documentation.html
