# Supplementary material for: A Computational, Tissue-Realistic Model of Pressure Ulcer Formation in Individuals with Spinal Cord Injury
Source: PLoS Comput Biol. 2015 Jun 25;11(6):e1004309. doi: 10.1371/journal.pcbi.1004309 (PMC4482429; doi:10.1371/journal.pcbi.1004309)
Supplement: S1 Code — (ZIP) [file pcbi.1004309.s002.zip › PUABM/SCIRIS2 Project.xml]

<spark-project>
	<name>SCIRIS2</name>
	<project-directory></project-directory>
	<output-directory>output</output-directory>

	<files>
		<file>BloodVessel.spark</file>
		<file>CellAgent.spark</file>
		<file>EpithelialCell.spark</file>
		<file>Macrophage2.spark</file>
		<file>Model2.spark</file>
		<file>Neutrophil2.spark</file>
		<file>PhysAgent.spark</file>
		<file>FixedPhysAgent.spark</file>
		<file>Spring.spark</file>
	</files>
</spark-project>
