# Supplementary material for: A Computational, Tissue-Realistic Model of Pressure Ulcer Formation in Individuals with Spinal Cord Injury
Source: PLoS Comput Biol. 2015 Jun 25;11(6):e1004309. doi: 10.1371/journal.pcbi.1004309 (PMC4482429; doi:10.1371/journal.pcbi.1004309)
Supplement: S1 Code — (ZIP) [file pcbi.1004309.s002.zip › PUABM/Spring.spark]

@step (priority = 1)
agent Spring : Agent


var end1 : PhysAgent
var end2 : PhysAgent

var k : double
var l : double


to create
end


to init [a : PhysAgent b : PhysAgent k]
	end1 = a
	end2 = b
	self.k = k
	
	l = (distance a b).length
end


to apply-forces
	if end1 == null or end2 == null
		[ exit ]

	var d = distance end1 end2
	var dist = d.length
	
	d.normalize
	d *= (dist - l) * k
	end1.apply-force d
	end2.apply-force -d  
end


to step
	apply-forces
end 
